# Supplementary material for: Checklist of the freshwater fishes of Colombia: a Darwin Core alternative to the updating problem
Source: Zookeys. 2017 Oct 13;(708):25–138. doi: 10.3897/zookeys.708.13897 (PMC5674168; doi:10.3897/zookeys.708.13897)
Supplement: Supplementary material 1 — Checklist of the native freshwater fishes of Colombia [file zookeys-708-025-s001.xlsx]

## Sheet: DwC checklist
taxonID	scientificName	scientificNameAuthorship	higherClassification	kingdom	phylum	megaclass	superclass	class	subclass	infraclass	megacohort	supercohort	cohort	subcohort	infracohort	section	subsection	division	subdivision	series	superorder	order	suborder	superfamily	family	subfamily	tribe	subtribe	genus	subgenus	specificEpithet	locality	verbatimTaxonRank	identificationQualifier	locationRemarks	waterBody	dynamicProperties	occurrenceRemarks	nameAccordingTo	namePublishedIn	bibliographicCitation	associatedOccurrences	datasetName
urn:lsid:catalogueoflife.org:taxon:15f503cd-d35f-11e6-9d3f-bc764e092680:col20170428	Heliotrygon gomesi	Carvalho & Lovejoy, 2011	Animalia | Chordata | Chondrichthyes | Euselachii | Elasmobranchii | Batomorphi | Batoidea | Myliobatiformes | Myliobatoidei | Dasyatoidea | Potamotrygonidae | Heliotrygon	Animalia	Chordata			Chondrichthyes	Euselachii	Elasmobranchii								Batomorphi	Batoidea			Myliobatiformes	Myliobatoidei	Dasyatoidea	Potamotrygonidae				Heliotrygon		gomesi					Amazonas					Lasso, C.A., R. S. Rosa, P.Sánchez-Duarte, M. A. Morales-Betancourt y E. Agudelo-Córdoba (Editores). 2013. IX. Rayas de agua dulce (Potamotrygonidae) de Suramérica.Parte I. Colombia, Venezuela, Ecuador, Perú, Brasil, Guyana, Surinam y Guayana Francesa: diversidad,bioecología, uso y conservación. Serie Editorial Recursos Hidrobiológicos y Pesqueros Continentales de Colombia. Instituto de Investiga…		Lista de especies de peces de agua dulce de Colombia
urn:lsid:zoobank.org:act:A9B7668D-BA5E-44D8-A099-49886222F0C3	Paratrygon aiereba	(Müller & Henle, 1841)	Animalia | Chordata | Chondrichthyes | Euselachii | Elasmobranchii | Batomorphi | Batoidea | Myliobatiformes | Myliobatoidei | Dasyatoidea | Potamotrygonidae | Paratrygon	Animalia	Chordata			Chondrichthyes	Euselachii	Elasmobranchii								Batomorphi	Batoidea			Myliobatiformes	Myliobatoidei	Dasyatoidea	Potamotrygonidae				Paratrygon		aiereba					Amazonas | Orinoco	"{"RedBookCategory": Vulnerable (A2a,d)}"	UseValue: Ornamental			Maldonado-Ocampo, J.A., M. Lugo, J.D. Bogota-Gregory, C.A. Lasso, L. Vasquez, J.S. Usma, D.C. Taphorn & F. Provenzano-Rizzi. 2006. Peces del río Tomo, cuenca del Orinoco, Colombia. Biota Colombiana 7 (1): 113-128 | Lasso, C.A., R. S. Rosa, P. Sánchez-Duarte, M. A. Morales-Betancourt y E. Agudelo-Córdoba. 2013. IX. Rayas de agua dulce (Potamotrygonidae) de Suramérica Parte I Colombia, Venezuela, E…		Lista de especies de peces de agua dulce de Colombia
urn:lsid:zoobank.org:act:C715B9BE-4E8F-4B3A-A9C0-4F82D30F37FA	Plesiotrygon iwamae	Rosa, Castello & Thorson, 1987	Animalia | Chordata | Chondrichthyes | Euselachii | Elasmobranchii | Batomorphi | Batoidea | Myliobatiformes | Myliobatoidei | Dasyatoidea | Potamotrygonidae | Plesiotrygon	Animalia	Chordata			Chondrichthyes	Euselachii	Elasmobranchii								Batomorphi	Batoidea			Myliobatiformes	Myliobatoidei	Dasyatoidea	Potamotrygonidae				Plesiotrygon		iwamae					Amazonas		UseValue: Ornamental			Lasso, C.A., A. Acosta Santos & E. Agudelo Córdoba. 2010. Primer registro de la raya látigo o antena Plesiotrygon iwamae Rosa, Castello y Thorson 1987 (Chondrichthyes: Potamotrygonidae) para Colombia. Biota Colombiana 11 (1-2): 173-175.		Lista de especies de peces de agua dulce de Colombia
urn:lsid:catalogueoflife.org:taxon:15f26414-d35f-11e6-9d3f-bc764e092680:col20170428	Plesiotrygon nana	Carvalho & Ragno, 2011	Animalia | Chordata | Chondrichthyes | Euselachii | Elasmobranchii | Batomorphi | Batoidea | Myliobatiformes | Myliobatoidei | Dasyatoidea | Potamotrygonidae | Plesiotrygon	Animalia	Chordata			Chondrichthyes	Euselachii	Elasmobranchii								Batomorphi	Batoidea			Myliobatiformes	Myliobatoidei	Dasyatoidea	Potamotrygonidae				Plesiotrygon		nana					Amazonas		UseValue: Ornamental			Lasso, C.A., R. S. Rosa, P. Sánchez-Duarte, M. A. Morales-Betancourt y E. Agudelo-Córdoba. 2013. IX. Rayas de agua dulce (Potamotrygonidae) de Suramérica Parte I Colombia, Venezuela, Ecuador, Perú, Brasil, Guyana, Surinam y Guayana Francesa: diversidad, bioecología, uso y conservación. Serie Editorial Recursos Hidrobiológicos y Pesqueros Continentales de Colombia. Instituto de Investigación de lo…		Lista de especies de peces de agua dulce de Colombia
urn:lsid:zoobank.org:act:44EDFB21-083F-4805-A437-2BD82128444D	Potamotrygon constellata	(Vaillant, 1880)	Animalia | Chordata | Chondrichthyes | Euselachii | Elasmobranchii | Batomorphi | Batoidea | Myliobatiformes | Myliobatoidei | Dasyatoidea | Potamotrygonidae | Potamotrygon	Animalia	Chordata			Chondrichthyes	Euselachii	Elasmobranchii								Batomorphi	Batoidea			Myliobatiformes	Myliobatoidei	Dasyatoidea	Potamotrygonidae				Potamotrygon		constellata					Amazonas		UseValue: Ornamental			Bogotá-Gregory, J. D., & Maldonado-Ocampo, J. A. 2005. La colección de peces del Instituto de Investigación de Recursos Biológicos Alexander von Humboldt. Nuevos registros y representatividad. Parte II: Amazonia. Dahlia (8): 61-69.		Lista de especies de peces de agua dulce de Colombia
urn:lsid:zoobank.org:act:6EA26016-AA16-45D8-9D36-D78C925882E4	Potamotrygon magdalenae	(Duméril, 1865)	Animalia | Chordata | Chondrichthyes | Euselachii | Elasmobranchii | Batomorphi | Batoidea | Myliobatiformes | Myliobatoidei | Dasyatoidea | Potamotrygonidae | Potamotrygon	Animalia	Chordata			Chondrichthyes	Euselachii	Elasmobranchii								Batomorphi	Batoidea			Myliobatiformes	Myliobatoidei	Dasyatoidea	Potamotrygonidae				Potamotrygon		magdalenae	Colombia, Río Magdalena.			Endemic to: Colombia	Magdalena-Cauca | Caribe	"{"RedBookCategory": Casi Amenazada}"	UseValue: Pesca | Ornamental		Duméril, A. H. A. 1865. Histoire naturelle des poissons ou ichthyologie générale. Tome Premier, 720 pp.	Maldonado-Ocampo, J. A., F.A. Villa-Navarro, A. Ortega-Lara, S. Prada-Pedreros, U.J. Villa, A. Claro, J.S. Usma, T.S. Rivas Lara, W. Chaverra Salazar, C. Cuesta Barrios. & J.E. García-Melo. 2006. Peces del río Atrato, zona hidrogeográfica del Caribe, Colombia. Biota Colombiana 7 (1): 143-154.	MNHN A-2368	Lista de especies de peces de agua dulce de Colombia
urn:lsid:zoobank.org:act:7BEE8AFF-9A14-4601-88FA-CB64C79A1FFF	Potamotrygon motoro	(Müller & Henle, 1841)	Animalia | Chordata | Chondrichthyes | Euselachii | Elasmobranchii | Batomorphi | Batoidea | Myliobatiformes | Myliobatoidei | Dasyatoidea | Potamotrygonidae | Potamotrygon	Animalia	Chordata			Chondrichthyes	Euselachii	Elasmobranchii								Batomorphi	Batoidea			Myliobatiformes	Myliobatoidei	Dasyatoidea	Potamotrygonidae				Potamotrygon		motoro					Amazonas | Orinoco	"{"RedBookCategory": Vulnerable (A4d)}"	UseValue: Ornamental			Mojica, J. I., G. Galvis, F. Arbeláez, M. Santos, S. Vejarano, E. Prieto-Piraquive, M. Arce, P. Sánchez-Duarte, C. Castellanos, A. Gutiérrez, S.R. Duque, J. Lobón-Cerviá & C. Granado-Lorencio. 2005. Peces de la cuenca del río Amazonas en Colombia: Región de Leticia. Biota Colombiana 6 (2): 191-210; Maldonado-Ocampo, J. A., Lugo, M., Bogotá-Gregory, J. D., Lasso, C.A., Vásquez, L., Usma, J. S., Ta…		Lista de especies de peces de agua dulce de Colombia
urn:lsid:zoobank.org:act:CF1D4645-9399-4E00-A978-74A0A912A75C	Potamotrygon orbignyi	(Castelnau, 1855)	Animalia | Chordata | Chondrichthyes | Euselachii | Elasmobranchii | Batomorphi | Batoidea | Myliobatiformes | Myliobatoidei | Dasyatoidea | Potamotrygonidae | Potamotrygon	Animalia	Chordata			Chondrichthyes	Euselachii	Elasmobranchii								Batomorphi	Batoidea			Myliobatiformes	Myliobatoidei	Dasyatoidea	Potamotrygonidae				Potamotrygon		orbignyi					Amazonas | Orinoco	"{"RedBookCategory": Casi Amenazada}"	UseValue: Ornamental			Lasso, C.A., R. S. Rosa, P. Sánchez-Duarte, M. A. Morales-Betancourt y E. Agudelo-Córdoba. 2013. IX. Rayas de agua dulce (Potamotrygonidae) de Suramérica Parte I Colombia, Venezuela, Ecuador, Perú, Brasil, Guyana, Surinam y Guayana Francesa: diversidad, bioecología, uso y conservación. Serie Editorial Recursos Hidrobiológicos y Pesqueros Continentales de Colombia. Instituto de Investigación de lo…		Lista de especies de peces de agua dulce de Colombia
urn:lsid:zoobank.org:act:E8B9D409-8DFC-4575-A447-E7C2E7365961	Potamotrygon schroederi	Fernández-Yépez, 1958	Animalia | Chordata | Chondrichthyes | Euselachii | Elasmobranchii | Batomorphi | Batoidea | Myliobatiformes | Myliobatoidei | Dasyatoidea | Potamotrygonidae | Potamotrygon	Animalia	Chordata			Chondrichthyes	Euselachii	Elasmobranchii								Batomorphi	Batoidea			Myliobatiformes	Myliobatoidei	Dasyatoidea	Potamotrygonidae				Potamotrygon		schroederi					Amazonas | Orinoco	"{"RedBookCategory": Vulnerable (A4d)}"	UseValue: Ornamental			Lasso, C.A., R. S. Rosa, P. Sánchez-Duarte, M. A. Morales-Betancourt y E. Agudelo-Córdoba. 2013. IX. Rayas de agua dulce (Potamotrygonidae) de Suramérica Parte I Colombia, Venezuela, Ecuador, Perú, Brasil, Guyana, Surinam y Guayana Francesa: diversidad, bioecología, uso y conservación. Serie Editorial Recursos Hidrobiológicos y Pesqueros Continentales de Colombia. Instituto de Investigación de lo…		Lista de especies de peces de agua dulce de Colombia
urn:lsid:zoobank.org:act:76B9FA3A-63B2-437D-89E7-5DAC2A90EB46	Potamotrygon scobina	Garman, 1913	Animalia | Chordata | Chondrichthyes | Euselachii | Elasmobranchii | Batomorphi | Batoidea | Myliobatiformes | Myliobatoidei | Dasyatoidea | Potamotrygonidae | Potamotrygon	Animalia	Chordata			Chondrichthyes	Euselachii	Elasmobranchii								Batomorphi	Batoidea			Myliobatiformes	Myliobatoidei	Dasyatoidea	Potamotrygonidae				Potamotrygon		scobina					Amazonas | Orinoco	"{"RedBookCategory": Vulnerable (B2biii)}"	UseValue: Ornamental			Lasso, C.A., R. S. Rosa, P.Sánchez-Duarte, M. A. Morales-Betancourt y E. Agudelo-Córdoba (Editores). 2013. IX. Rayas de agua dulce (Potamotrygonidae) de Suramérica.Parte I. Colombia, Venezuela, Ecuador, Perú, Brasil, Guyana, Surinam y Guayana Francesa: diversidad, bioecología, uso y conservación. Serie Editorial Recursos Hidrobiológicos y Pesqueros Continentales de Colombia. Instituto de Investig…		Lista de especies de peces de agua dulce de Colombia
urn:lsid:zoobank.org:act:CEC43F25-D0E8-4B01-923E-442ECB24C833	Potamotrygon yepezi	Castex & Castello, 1970	Animalia | Chordata | Chondrichthyes | Euselachii | Elasmobranchii | Batomorphi | Batoidea | Myliobatiformes | Myliobatoidei | Dasyatoidea | Potamotrygonidae | Potamotrygon	Animalia	Chordata			Chondrichthyes	Euselachii	Elasmobranchii								Batomorphi	Batoidea			Myliobatiformes	Myliobatoidei	Dasyatoidea	Potamotrygonidae				Potamotrygon		yepezi					Caribe	"{"RedBookCategory": Vulnerable (B2biii)}"				Ortega-Lara, A., O.M. Lasso-Alcalá, C.A. Lasso, G. Andrade de Pasquier & J.D. Bogotá-Gregory. 2012. Peces de la cuenca del río Catatumbo, cuenca del Lago de Maracaibo, Colombia y Venezuela. Biota Colombiana 13 (1): 71-98.		Lista de especies de peces de agua dulce de Colombia
urn:lsid:zoobank.org:act:A1283D31-A8F0-457E-96CA-0D1A65338513	Arapaima gigas	(Schinz, 1822)	Animalia | Chordata | Osteichthyes | Actinopterygii | Actinopteri | Neopterygii | Teleostei | Osteoglossocephalai | Osteoglossomorpha | Osteoglossiformes | Osteoglossidae | Heterotidinae | Arapaima	Animalia	Chordata	Osteichthyes	Actinopterygii	Actinopteri	Neopterygii	Teleostei	Osteoglossocephalai	Osteoglossomorpha										Osteoglossiformes			Osteoglossidae	Heterotidinae			Arapaima		gigas					Amazonas	"{"RedBookCategory": Vulnerable (A2d)}"	UseValue: Pesca			Mojica, J. I., G. Galvis, F. Arbeláez, M. Santos, S. Vejarano, E. Prieto-Piraquive, M. Arce, P. Sánchez-Duarte, C. Castellanos, A. Gutiérrez, S.R. Duque, J. Lobón-Cerviá & C. Granado-Lorencio. 2005. Peces de la cuenca del río Amazonas en Colombia: Región de Leticia. Biota Colombiana 6 (2): 191-210.		Lista de especies de peces de agua dulce de Colombia
urn:lsid:zoobank.org:act:C092E56D-813A-4C51-B863-95901660E322	Osteoglossum bicirrhosum	(Cuvier, 1829)	Animalia | Chordata | Osteichthyes | Actinopterygii | Actinopteri | Neopterygii | Teleostei | Osteoglossocephalai | Osteoglossomorpha | Osteoglossiformes | Osteoglossidae | Osteoglossinae | Osteoglossum	Animalia	Chordata	Osteichthyes	Actinopterygii	Actinopteri	Neopterygii	Teleostei	Osteoglossocephalai	Osteoglossomorpha										Osteoglossiformes			Osteoglossidae	Osteoglossinae			Osteoglossum		bicirrhosum					Amazonas | Orinoco	"{"RedBookCategory": Vulnerable (A2d)}"	UseValue: Pesca | Ornamental			Mojica, J. I., G. Galvis, F. Arbeláez, M. Santos, S. Vejarano, E. Prieto-Piraquive, M. Arce, P. Sánchez-Duarte, C. Castellanos, A. Gutiérrez, S.R. Duque, J. Lobón-Cerviá & C. Granado-Lorencio. 2005. Peces de la cuenca del río Amazonas en Colombia: Región de Leticia. Biota Colombiana 6 (2): 191-210. | Maldonado-Ocampo, J. A., M. Lugo, J.D. Bogotá-Gregory, C.A. Lasso, L. Vásquez, J.S, Usma, D.C. Ta…		Lista de especies de peces de agua dulce de Colombia
urn:lsid:zoobank.org:act:0CF14920-A812-40B5-A670-5742CF583BA0	Osteoglossum ferreirai	Kanazawa, 1966	Animalia | Chordata | Osteichthyes | Actinopterygii | Actinopteri | Neopterygii | Teleostei | Osteoglossocephalai | Osteoglossomorpha | Osteoglossiformes | Osteoglossidae | Osteoglossinae | Osteoglossum	Animalia	Chordata	Osteichthyes	Actinopterygii	Actinopteri	Neopterygii	Teleostei	Osteoglossocephalai	Osteoglossomorpha										Osteoglossiformes			Osteoglossidae	Osteoglossinae			Osteoglossum		ferreirai					Orinoco	"{"RedBookCategory": En Peligro (A2d)}"	UseValue: Ornamental			Cala, P. 1977. Los peces de la Orinoquía colombiana, Lista preliminar anotada. Lozanía (Acta Zoológica Colombiana) 24: 1-21.		Lista de especies de peces de agua dulce de Colombia
urn:lsid:catalogueoflife.org:taxon:47011f14-d35f-11e6-9d3f-bc764e092680:col20170428	Ilisha amazonica	(Miranda Ribeiro, 1920)	Animalia | Chordata | Osteichthyes | Actinopterygii | Actinopteri | Neopterygii | Teleostei | Osteoglossocephalai | Clupeocephala | Otomorpha | Clupei | Clupeomorpha | Clupeiformes | Clupeoidei | Pristigasteridae | Pelloninae | Ilisha	Animalia	Chordata	Osteichthyes	Actinopterygii	Actinopteri	Neopterygii	Teleostei	Osteoglossocephalai	Clupeocephala	Otomorpha	Clupei							Clupeomorpha	Clupeiformes	Clupeoidei		Pristigasteridae	Pelloninae			Ilisha		amazonica					Amazonas					Mojica, J. I., G. Galvis, F. Arbeláez, M. Santos, S. Vejarano, E. Prieto-Piraquive, M. Arce, P. Sánchez-Duarte, C. Castellanos, A. Gutiérrez, S.R. Duque, J. Lobón-Cerviá & C. Granado-Lorencio. 2005. Peces de la cuenca del río Amazonas en Colombia: Región de Leticia. Biota Colombiana 6 (2): 191-210.		Lista de especies de peces de agua dulce de Colombia
urn:lsid:zoobank.org:act:ABAC498F-D0F3-441B-8A2E-091E02B277ED	Pellona castelnaeana	Valenciennes, 1847	Animalia | Chordata | Osteichthyes | Actinopterygii | Actinopteri | Neopterygii | Teleostei | Osteoglossocephalai | Clupeocephala | Otomorpha | Clupei | Clupeomorpha | Clupeiformes | Clupeoidei | Pristigasteridae | Pelloninae | Pellona	Animalia	Chordata	Osteichthyes	Actinopterygii	Actinopteri	Neopterygii	Teleostei	Osteoglossocephalai	Clupeocephala	Otomorpha	Clupei							Clupeomorpha	Clupeiformes	Clupeoidei		Pristigasteridae	Pelloninae			Pellona		castelnaeana					Amazonas | Orinoco		UseValue: Pesca			Correa, S.B 2003. Icthyofauna of lago Taraira, lower rio Apaporis system, Colombian Amazon. Dahlia, 6: 59-68. | Maldonado-Ocampo, J.A. 2001. Peces del área de confluencia de los ríos Meta, Bita y Orinoco en el municipio de puerto carreño vichada - Colombia. Dahlia 4:61-74.		Lista de especies de peces de agua dulce de Colombia
urn:lsid:zoobank.org:act:EA346915-532C-45A2-AEF5-38A8D80E079E	Pellona flavipinnis	(Valenciennes, 1837)	Animalia | Chordata | Osteichthyes | Actinopterygii | Actinopteri | Neopterygii | Teleostei | Osteoglossocephalai | Clupeocephala | Otomorpha | Clupei | Clupeomorpha | Clupeiformes | Clupeoidei | Pristigasteridae | Pelloninae | Pellona	Animalia	Chordata	Osteichthyes	Actinopterygii	Actinopteri	Neopterygii	Teleostei	Osteoglossocephalai	Clupeocephala	Otomorpha	Clupei							Clupeomorpha	Clupeiformes	Clupeoidei		Pristigasteridae	Pelloninae			Pellona		flavipinnis					Amazonas | Orinoco		UseValue: Pesca			Mojica, J. I., G. Galvis, F. Arbeláez, M. Santos, S. Vejarano, E. Prieto-Piraquive, M. Arce, P. Sánchez-Duarte, C. Castellanos, A. Gutiérrez, S.R. Duque, J. Lobón-Cerviá & C. Granado-Lorencio. 2005. Peces de la cuenca del río Amazonas en Colombia: Región de Leticia. Biota Colombiana 6 (2): 191-210. | Lasso C., J. I. Mojica, J. S. Usma, J. Maldonado, C. DoNascimiento, D. Taphorn, F. Provenzano, O.…	ICN-MHN 733, 4144, 11309	Lista de especies de peces de agua dulce de Colombia
urn:lsid:zoobank.org:act:1E22BE38-4499-46D1-AEDD-CC8032C1DC10	Pristigaster cayana	Cuvier, 1829	Animalia | Chordata | Osteichthyes | Actinopterygii | Actinopteri | Neopterygii | Teleostei | Osteoglossocephalai | Clupeocephala | Otomorpha | Clupei | Clupeomorpha | Clupeiformes | Clupeoidei | Pristigasteridae | Pristigasterinae | Pristigaster	Animalia	Chordata	Osteichthyes	Actinopterygii	Actinopteri	Neopterygii	Teleostei	Osteoglossocephalai	Clupeocephala	Otomorpha	Clupei							Clupeomorpha	Clupeiformes	Clupeoidei		Pristigasteridae	Pristigasterinae			Pristigaster		cayana					Amazonas					Mojica, J. I., G. Galvis, F. Arbeláez, M. Santos, S. Vejarano, E. Prieto-Piraquive, M. Arce, P. Sánchez-Duarte, C. Castellanos, A. Gutiérrez, S.R. Duque, J. Lobón-Cerviá & C. Granado-Lorencio. 2005. Peces de la cuenca del río Amazonas en Colombia: Región de Leticia. Biota Colombiana 6 (2): 191-210.		Lista de especies de peces de agua dulce de Colombia
urn:lsid:zoobank.org:act:8F016E1A-50DA-4361-9D20-CD2657E0117B	Amazonsprattus scintilla	Roberts, 1984	Animalia | Chordata | Osteichthyes | Actinopterygii | Actinopteri | Neopterygii | Teleostei | Osteoglossocephalai | Clupeocephala | Otomorpha | Clupei | Clupeomorpha | Clupeiformes | Clupeoidei | Engraulidae | Engraulinae | Amazonsprattus	Animalia	Chordata	Osteichthyes	Actinopterygii	Actinopteri	Neopterygii	Teleostei	Osteoglossocephalai	Clupeocephala	Otomorpha	Clupei							Clupeomorpha	Clupeiformes	Clupeoidei		Engraulidae	Engraulinae			Amazonsprattus		scintilla					Orinoco					Maldonado-Ocampo, J.A. & Bogotá-Gregory, J.D. 2007. Peces. pp. 237-245. En: Villarreal-Leal, H. & Maldonado-Ocampo J. (comp.). Caracterización Biológica del Parque Nacional Natural El Tuparro (Sector NE), Vichada, Colombia. Instituto Alexander von Humboldt. Bogotá D.C., Colombia, 286 pp.		Lista de especies de peces de agua dulce de Colombia
urn:lsid:zoobank.org:act:E7601EB6-736B-4F9B-874F-5B7FA3ED68FC	Anchoviella guianensis	(Eigenmann, 1912)	Animalia | Chordata | Osteichthyes | Actinopterygii | Actinopteri | Neopterygii | Teleostei | Osteoglossocephalai | Clupeocephala | Otomorpha | Clupei | Clupeomorpha | Clupeiformes | Clupeoidei | Engraulidae | Engraulinae | Anchoviella	Animalia	Chordata	Osteichthyes	Actinopterygii	Actinopteri	Neopterygii	Teleostei	Osteoglossocephalai	Clupeocephala	Otomorpha	Clupei							Clupeomorpha	Clupeiformes	Clupeoidei		Engraulidae	Engraulinae			Anchoviella		guianensis					Orinoco					Galvis G., J. I. Mojica, F. Provenzano, C. Lasso, D. Taphorn, R. Royero, C. Castellanos, A. Gutiérrez, M. Gutiérrez, Y. López, L. Mesa, P. Sánchez & C. Cipamocha. 2007. Peces de la Orinoquia colombiana con énfasis en especies de interés ornamental. Ministerio de Agricultura y Desarrollo Rural, INCODER, Universidad Nacional de Colombia - Departamento de Biología- Instituto de Ciencias Naturales. B…		Lista de especies de peces de agua dulce de Colombia
urn:lsid:zoobank.org:act:A7B4B1C6-5A1A-430B-A3FD-EE7C24D3D4C3	Anchoviella jamesi	(Jordan & Seale, 1926)	Animalia | Chordata | Osteichthyes | Actinopterygii | Actinopteri | Neopterygii | Teleostei | Osteoglossocephalai | Clupeocephala | Otomorpha | Clupei | Clupeomorpha | Clupeiformes | Clupeoidei | Engraulidae | Engraulinae | Anchoviella	Animalia	Chordata	Osteichthyes	Actinopterygii	Actinopteri	Neopterygii	Teleostei	Osteoglossocephalai	Clupeocephala	Otomorpha	Clupei							Clupeomorpha	Clupeiformes	Clupeoidei		Engraulidae	Engraulinae			Anchoviella		jamesi					Amazonas | Orinoco					Kullander, S. O & C. J.Ferraris Jr.2003. Family Engraulididae. pp: 39-42. En: Reis, R., Kullander, S.O., Ferraris Jr, C.J. 2003. Checklist of the Freshwater Fishes of South and Central America, Porto Alegre: EDIPUCRS. 729 pp.		Lista de especies de peces de agua dulce de Colombia
urn:lsid:zoobank.org:act:0A2E739E-0358-4A03-AF22-B7720C993574	Jurengraulis juruensis	(Boulenger, 1898)	Animalia | Chordata | Osteichthyes | Actinopterygii | Actinopteri | Neopterygii | Teleostei | Osteoglossocephalai | Clupeocephala | Otomorpha | Clupei | Clupeomorpha | Clupeiformes | Clupeoidei | Engraulidae | Engraulinae | Jurengraulis	Animalia	Chordata	Osteichthyes	Actinopterygii	Actinopteri	Neopterygii	Teleostei	Osteoglossocephalai	Clupeocephala	Otomorpha	Clupei							Clupeomorpha	Clupeiformes	Clupeoidei		Engraulidae	Engraulinae			Jurengraulis		juruensis					Amazonas					Mojica, J. I., G. Galvis, F. Arbeláez, M. Santos, S. Vejarano, E. Prieto-Piraquive, M. Arce, P. Sánchez-Duarte, C. Castellanos, A. Gutiérrez, S.R. Duque, J. Lobón-Cerviá & C. Granado-Lorencio. 2005. Peces de la cuenca del río Amazonas en Colombia: Región de Leticia. Biota Colombiana 6 (2): 191-210.		Lista de especies de peces de agua dulce de Colombia
urn:lsid:zoobank.org:act:CB3B9DFC-E92B-4091-89D0-CDC766A85C91	Lycengraulis batesii	(Günther, 1868)	Animalia | Chordata | Osteichthyes | Actinopterygii | Actinopteri | Neopterygii | Teleostei | Osteoglossocephalai | Clupeocephala | Otomorpha | Clupei | Clupeomorpha | Clupeiformes | Clupeoidei | Engraulidae | Engraulinae | Lycengraulis	Animalia	Chordata	Osteichthyes	Actinopterygii	Actinopteri	Neopterygii	Teleostei	Osteoglossocephalai	Clupeocephala	Otomorpha	Clupei							Clupeomorpha	Clupeiformes	Clupeoidei		Engraulidae	Engraulinae			Lycengraulis		batesii					Amazonas | Orinoco					Mojica, J. I., G. Galvis, F. Arbeláez, M. Santos, S. Vejarano, E. Prieto-Piraquive, M. Arce, P. Sánchez-Duarte, C. Castellanos, A. Gutiérrez, S.R. Duque, J. Lobón-Cerviá & C. Granado-Lorencio. 2005. Peces de la cuenca del río Amazonas en Colombia: Región de Leticia. Biota Colombiana 6 (2): 191-210. | Kullander, S. O & C. J. Ferraris Jr. 2003. Family Engraulididae. pp: 39-42. En: Reis, R., Kulland…		Lista de especies de peces de agua dulce de Colombia
urn:lsid:zoobank.org:act:645DEDEE-1699-42F3-BAB2-34A41407C4BB	Pterengraulis atherinoides	(Linnaeus, 1766)	Animalia | Chordata | Osteichthyes | Actinopterygii | Actinopteri | Neopterygii | Teleostei | Osteoglossocephalai | Clupeocephala | Otomorpha | Clupei | Clupeomorpha | Clupeiformes | Clupeoidei | Engraulidae | Engraulinae | Pterengraulis	Animalia	Chordata	Osteichthyes	Actinopterygii	Actinopteri	Neopterygii	Teleostei	Osteoglossocephalai	Clupeocephala	Otomorpha	Clupei							Clupeomorpha	Clupeiformes	Clupeoidei		Engraulidae	Engraulinae			Pterengraulis		atherinoides					Orinoco					Galvis G., J. I. Mojica, F. Provenzano, C. Lasso, D. Taphorn, R. Royero, C. Castellanos, A. Gutiérrez, M. Gutiérrez, Y. López, L. Mesa, P. Sánchez & C. Cipamocha. .2007. Peces de la Orinoquia colombiana con énfasis en especies de interés ornamental. Ministerio de Agricultura y Desarrollo Rural, INCODER, Universidad Nacional de Colombia - Departamento de Biología- Instituto de Ciencias Naturales. …		Lista de especies de peces de agua dulce de Colombia
urn:lsid:zoobank.org:act:34CBE45F-F476-4BA7-8B9D-474D7F0589FA	Crenuchus spilurus	Günther, 1863	Animalia | Chordata | Osteichthyes | Actinopterygii | Actinopteri | Neopterygii | Teleostei | Osteoglossocephalai | Clupeocephala | Otomorpha | Ostariophysi | Otophysa | Characiphysae | Characiformes | Characoidei | Crenuchoidea | Crenuchidae | Crenuchinae | Crenuchus	Animalia	Chordata	Osteichthyes	Actinopterygii	Actinopteri	Neopterygii	Teleostei	Osteoglossocephalai	Clupeocephala	Otomorpha	Ostariophysi		Otophysa					Characiphysae	Characiformes	Characoidei	Crenuchoidea	Crenuchidae	Crenuchinae			Crenuchus		spilurus					Amazonas | Orinoco		UseValue: Ornamental			Arbeláez, F., G. Gálvis, J.I. Mojica & S. Duque. 2004. Composition and richness of the ichthyofauna in a terra firme forest streams of the Colombian Amazonia. Amazoniana XVIII (1/2): 95-107. | Galvis G., J. I. Mojica, F. Provenzano, C. Lasso, D. Taphorn, R. Royero, C. Castellanos, A. Gutiérrez, M. Gutiérrez, Y. López, L. Mesa, P. Sánchez & C. Cipamocha. 2007. Peces de la Orinoquia colombiana con …		Lista de especies de peces de agua dulce de Colombia
urn:lsid:zoobank.org:act:F56BA82E-55C3-41C1-8324-744BAECB6E2E	Poecilocharax weitzmani	Géry, 1965	Animalia | Chordata | Osteichthyes | Actinopterygii | Actinopteri | Neopterygii | Teleostei | Osteoglossocephalai | Clupeocephala | Otomorpha | Ostariophysi | Otophysa | Characiphysae | Characiformes | Characoidei | Crenuchoidea | Crenuchidae | Crenuchinae | Poecilocharax	Animalia	Chordata	Osteichthyes	Actinopterygii	Actinopteri	Neopterygii	Teleostei	Osteoglossocephalai	Clupeocephala	Otomorpha	Ostariophysi		Otophysa					Characiphysae	Characiformes	Characoidei	Crenuchoidea	Crenuchidae	Crenuchinae			Poecilocharax		weitzmani					Amazonas | Orinoco						IAvH-P 10679	Lista de especies de peces de agua dulce de Colombia
urn:lsid:zoobank.org:act:628FA2BE-3EC3-474F-923D-B2720D1D7688	Ammocryptocharax elegans	Weitzman & Kanazawa, 1976	Animalia | Chordata | Osteichthyes | Actinopterygii | Actinopteri | Neopterygii | Teleostei | Osteoglossocephalai | Clupeocephala | Otomorpha | Ostariophysi | Otophysa | Characiphysae | Characiformes | Characoidei | Crenuchoidea | Crenuchidae | Characidiinae | Ammocryptocharax	Animalia	Chordata	Osteichthyes	Actinopterygii	Actinopteri	Neopterygii	Teleostei	Osteoglossocephalai	Clupeocephala	Otomorpha	Ostariophysi		Otophysa					Characiphysae	Characiformes	Characoidei	Crenuchoidea	Crenuchidae	Characidiinae			Ammocryptocharax		elegans					Orinoco				Weitzman, S. H. & R.H. Kanazawa. 1976. Ammocryptocharax elegans, a new genus and species of riffle-inhabiting characoid fish (Teleostei: Characidae) from South America. Proceedings of the Biological Society of Washington 89 (26): 325-346		FMNH 80401 | USNM 210692, 214364	Lista de especies de peces de agua dulce de Colombia
urn:lsid:zoobank.org:act:EBBF1BA7-F2E4-451C-990D-37DE8B63E42E	Ammocryptocharax minutus	Buckup, 1993	Animalia | Chordata | Osteichthyes | Actinopterygii | Actinopteri | Neopterygii | Teleostei | Osteoglossocephalai | Clupeocephala | Otomorpha | Ostariophysi | Otophysa | Characiphysae | Characiformes | Characoidei | Crenuchoidea | Crenuchidae | Characidiinae | Ammocryptocharax	Animalia	Chordata	Osteichthyes	Actinopterygii	Actinopteri	Neopterygii	Teleostei	Osteoglossocephalai	Clupeocephala	Otomorpha	Ostariophysi		Otophysa					Characiphysae	Characiformes	Characoidei	Crenuchoidea	Crenuchidae	Characidiinae			Ammocryptocharax		minutus					Amazonas					Mojica, J. I., G. Galvis, F. Arbeláez, M. Santos, S. Vejarano, E. Prieto-Piraquive, M. Arce, P. Sánchez-Duarte, C. Castellanos, A. Gutiérrez, S.R. Duque, J. Lobón-Cerviá & C. Granado-Lorencio. 2005. Peces de la cuenca del río Amazonas en Colombia: Región de Leticia. Biota Colombiana 6 (2): 191-210.		Lista de especies de peces de agua dulce de Colombia
urn:lsid:zoobank.org:act:6E895328-221F-4362-95BA-5AA1BD5F489B	Characidium boavistae	Steindachner, 1915	Animalia | Chordata | Osteichthyes | Actinopterygii | Actinopteri | Neopterygii | Teleostei | Osteoglossocephalai | Clupeocephala | Otomorpha | Ostariophysi | Otophysa | Characiphysae | Characiformes | Characoidei | Crenuchoidea | Crenuchidae | Characidiinae | Characidium	Animalia	Chordata	Osteichthyes	Actinopterygii	Actinopteri	Neopterygii	Teleostei	Osteoglossocephalai	Clupeocephala	Otomorpha	Ostariophysi		Otophysa					Characiphysae	Characiformes	Characoidei	Crenuchoidea	Crenuchidae	Characidiinae			Characidium		boavistae					Orinoco | Magdalena-Cauca | Caribe					Urbano-Bonilla, A., J. Zamudio, J. A. Maldonado-Ocampo, J. D. Bogotá-Grégory, G. Cortés-Millán & Y. López. 2009. Peces del piedemonte del departamento de Casanare, Colombia. Biota Colombiana 10 (1-2): 149-162; Ortega-Lara, A., O.M. Lasso-Alcalá, C.A. Lasso, G. Andrade de Pasquier & J.D. Bogotá-Gregory. 2012. Peces de la cuenca del río Catatumbo, cuenca del Lago de Maracaibo, Colombia y Venezuela.…		Lista de especies de peces de agua dulce de Colombia
urn:lsid:zoobank.org:act:FDD955BA-9FF7-4440-9FC9-906025E86FB8	Characidium caucanum	Eigenmann, 1912	Animalia | Chordata | Osteichthyes | Actinopterygii | Actinopteri | Neopterygii | Teleostei | Osteoglossocephalai | Clupeocephala | Otomorpha | Ostariophysi | Otophysa | Characiphysae | Characiformes | Characoidei | Crenuchoidea | Crenuchidae | Characidiinae | Characidium	Animalia	Chordata	Osteichthyes	Actinopterygii	Actinopteri	Neopterygii	Teleostei	Osteoglossocephalai	Clupeocephala	Otomorpha	Ostariophysi		Otophysa					Characiphysae	Characiformes	Characoidei	Crenuchoidea	Crenuchidae	Characidiinae			Characidium		caucanum	Colombia, Cali.			Endemic to: Colombia	Magdalena-Cauca	"{"RedBookCategory": Casi Amenazada}"			Eigenmann, C. H. 1912. Some results from an ichthyological reconnaissance of Colombia, South America. Part I. Indiana University Studies, 16: 1-27.		FMNH 56057 [ex CM 4847], 56058-60, 69546 | CAS 41275-77 [ex IU 12701-03] | USNM 79183	Lista de especies de peces de agua dulce de Colombia
urn:lsid:zoobank.org:act:689A0811-0828-43E0-9FE8-4FF9EB32DBA6	Characidium chupa	Schultz, 1944	Animalia | Chordata | Osteichthyes | Actinopterygii | Actinopteri | Neopterygii | Teleostei | Osteoglossocephalai | Clupeocephala | Otomorpha | Ostariophysi | Otophysa | Characiphysae | Characiformes | Characoidei | Crenuchoidea | Crenuchidae | Characidiinae | Characidium	Animalia	Chordata	Osteichthyes	Actinopterygii	Actinopteri	Neopterygii	Teleostei	Osteoglossocephalai	Clupeocephala	Otomorpha	Ostariophysi		Otophysa					Characiphysae	Characiformes	Characoidei	Crenuchoidea	Crenuchidae	Characidiinae			Characidium		chupa					Orinoco | Caribe					Urbano-Bonilla, A., J. Zamudio, J. A. Maldonado-Ocampo, J. D. Bogotá-Grégory, G. Cortés-Millán & Y. López. 2009. Peces del piedemonte del departamento de Casanare, Colombia. Biota Colombiana 10 (1-2): 149-162; Ortega-Lara, A., O.M. Lasso-Alcalá, C.A. Lasso, G. Andrade de Pasquier & J.D. Bogotá-Gregory. 2012. Peces de la cuenca del río Catatumbo, cuenca del Lago de Maracaibo, Colombia y Venezuela.…		Lista de especies de peces de agua dulce de Colombia
urn:lsid:zoobank.org:act:ED616547-AEAC-4643-BC75-53C372BF6ED2	Characidium etheostoma	Cope, 1872	Animalia | Chordata | Osteichthyes | Actinopterygii | Actinopteri | Neopterygii | Teleostei | Osteoglossocephalai | Clupeocephala | Otomorpha | Ostariophysi | Otophysa | Characiphysae | Characiformes | Characoidei | Crenuchoidea | Crenuchidae | Characidiinae | Characidium	Animalia	Chordata	Osteichthyes	Actinopterygii	Actinopteri	Neopterygii	Teleostei	Osteoglossocephalai	Clupeocephala	Otomorpha	Ostariophysi		Otophysa					Characiphysae	Characiformes	Characoidei	Crenuchoidea	Crenuchidae	Characidiinae			Characidium		etheostoma					Amazonas					Mojica, J. I., G. Galvis, F. Arbeláez, M. Santos, S. Vejarano, E. Prieto-Piraquive, M. Arce, P. Sánchez-Duarte, C. Castellanos, A. Gutiérrez, S.R. Duque, J. Lobón-Cerviá & C. Granado-Lorencio. 2005. Peces de la cuenca del río Amazonas en Colombia: Región de Leticia. Biota Colombiana 6 (2): 191-210.		Lista de especies de peces de agua dulce de Colombia
urn:lsid:catalogueoflife.org:taxon:1822df68-d35f-11e6-9d3f-bc764e092680:col20170428	Characidium longum	Taphorn, Montaña & Buckup, 2006	Animalia | Chordata | Osteichthyes | Actinopterygii | Actinopteri | Neopterygii | Teleostei | Osteoglossocephalai | Clupeocephala | Otomorpha | Ostariophysi | Otophysa | Characiphysae | Characiformes | Characoidei | Crenuchoidea | Crenuchidae | Characidiinae | Characidium	Animalia	Chordata	Osteichthyes	Actinopterygii	Actinopteri	Neopterygii	Teleostei	Osteoglossocephalai	Clupeocephala	Otomorpha	Ostariophysi		Otophysa					Characiphysae	Characiformes	Characoidei	Crenuchoidea	Crenuchidae	Characidiinae			Characidium		longum					Orinoco					Lasso, C.A., J.S. Usma, F. Villa, M.T. Sierra-Quintero, A. Ortega-Lara, L.M. Mesa, M.A. Patiño, O.M. Lasso-Alcalá, M.A. Morales-Betancourt, K. González-Oropesa, M.P. Quiceno, A. Ferrer & C.F. Suárez. 2009. Peces de la estrella fluvial Inírida: ríos Guaviare, Inírida, Atabapo y Orinoco (Orinoquía colombiana). Biota Colombiana 10 (1-2): 89-122.	IAvH-P 2753, 13756, 13790	Lista de especies de peces de agua dulce de Colombia
urn:lsid:zoobank.org:act:6F6E8563-47F7-4EEE-AB16-5841D71C35C6	Characidium pellucidum	Eigenmann, 1909	Animalia | Chordata | Osteichthyes | Actinopterygii | Actinopteri | Neopterygii | Teleostei | Osteoglossocephalai | Clupeocephala | Otomorpha | Ostariophysi | Otophysa | Characiphysae | Characiformes | Characoidei | Crenuchoidea | Crenuchidae | Characidiinae | Characidium	Animalia	Chordata	Osteichthyes	Actinopterygii	Actinopteri	Neopterygii	Teleostei	Osteoglossocephalai	Clupeocephala	Otomorpha	Ostariophysi		Otophysa					Characiphysae	Characiformes	Characoidei	Crenuchoidea	Crenuchidae	Characidiinae			Characidium		pellucidum					Amazonas | Orinoco		UseValue: Ornamental			Mojica, J. I., G. Galvis, F. Arbeláez, M. Santos, S. Vejarano, E. Prieto-Piraquive, M. Arce, P. Sánchez-Duarte, C. Castellanos, A. Gutiérrez, S.R. Duque, J. Lobón-Cerviá & C. Granado-Lorencio. 2005. Peces de la cuenca del río Amazonas en Colombia: Región de Leticia. Biota Colombiana 6 (2): 191-210. | Maldonado-Ocampo, J. A., Lugo, M., Bogotá-Gregory, J. D., Lasso, C.A., Vásquez, L., Usma, J. S., …		Lista de especies de peces de agua dulce de Colombia
urn:lsid:zoobank.org:act:8FF98695-5F2D-449D-B315-7E9F5A6C6254	Characidium phoxocephalum	Eigenmann, 1912	Animalia | Chordata | Osteichthyes | Actinopterygii | Actinopteri | Neopterygii | Teleostei | Osteoglossocephalai | Clupeocephala | Otomorpha | Ostariophysi | Otophysa | Characiphysae | Characiformes | Characoidei | Crenuchoidea | Crenuchidae | Characidiinae | Characidium	Animalia	Chordata	Osteichthyes	Actinopterygii	Actinopteri	Neopterygii	Teleostei	Osteoglossocephalai	Clupeocephala	Otomorpha	Ostariophysi		Otophysa					Characiphysae	Characiformes	Characoidei	Crenuchoidea	Crenuchidae	Characidiinae			Characidium		phoxocephalum	Colombia, Paila.			Endemic to: Colombia	Magdalena-Cauca	"{"RedBookCategory": Vulnerable (A2c)}"			Eigenmann, C. H. 1912. Some results from an ichthyological reconnaissance of Colombia, South America. Part I. Indiana University Studies, 16: 1-27.		FMNH 56061 [ex CM 4851] | CAS 60254 [ex IU 12704]	Lista de especies de peces de agua dulce de Colombia
urn:lsid:zoobank.org:act:2E3C1D16-0518-4C30-AAEF-B9FC355C67B1	Characidium pteroides	Eigenmann, 1909	Animalia | Chordata | Osteichthyes | Actinopterygii | Actinopteri | Neopterygii | Teleostei | Osteoglossocephalai | Clupeocephala | Otomorpha | Ostariophysi | Otophysa | Characiphysae | Characiformes | Characoidei | Crenuchoidea | Crenuchidae | Characidiinae | Characidium	Animalia	Chordata	Osteichthyes	Actinopterygii	Actinopteri	Neopterygii	Teleostei	Osteoglossocephalai	Clupeocephala	Otomorpha	Ostariophysi		Otophysa					Characiphysae	Characiformes	Characoidei	Crenuchoidea	Crenuchidae	Characidiinae			Characidium		pteroides					Amazonas | Orinoco		UseValue: Ornamental			Maldonado-Ocampo, J. A., R. P. Vari & J. S. Usma. 2008. Checklist of the freshwater fishes of Colombia. Biota Colombiana 9 (2): 143-237. | Maldonado-Ocampo, J. A., Lugo, M., Bogotá-Gregory, J. D., Lasso, C.A., Vásquez, L., Usma, J. S., Taphorn, D.C., Provenzano Rizzi, F. 2006. Peces del río Tomo, cuenca del Orinoco, Colombia. Biota Colombiana 7 (1): 113-128.		Lista de especies de peces de agua dulce de Colombia
urn:lsid:zoobank.org:act:0A24866B-9440-4E91-AF56-85A49906163C	Characidium roesseli	Géry, 1965	Animalia | Chordata | Osteichthyes | Actinopterygii | Actinopteri | Neopterygii | Teleostei | Osteoglossocephalai | Clupeocephala | Otomorpha | Ostariophysi | Otophysa | Characiphysae | Characiformes | Characoidei | Crenuchoidea | Crenuchidae | Characidiinae | Characidium	Animalia	Chordata	Osteichthyes	Actinopterygii	Actinopteri	Neopterygii	Teleostei	Osteoglossocephalai	Clupeocephala	Otomorpha	Ostariophysi		Otophysa					Characiphysae	Characiformes	Characoidei	Crenuchoidea	Crenuchidae	Characidiinae			Characidium		roesseli			aff. roesseli		Amazonas					Mojica, J. I., G. Galvis, F. Arbeláez, M. Santos, S. Vejarano, E. Prieto-Piraquive, M. Arce, P. Sánchez-Duarte, C. Castellanos, A. Gutiérrez, S.R. Duque, J. Lobón-Cerviá & C. Granado-Lorencio. 2005. Peces de la cuenca del río Amazonas en Colombia: Región de Leticia. Biota Colombiana 6 (2): 191-210.		Lista de especies de peces de agua dulce de Colombia
urn:lsid:zoobank.org:act:DDB4BF0A-27A2-4EC8-B211-AFACD8585EF6	Characidium sanctjohanni	Dahl, 1960	Animalia | Chordata | Osteichthyes | Actinopterygii | Actinopteri | Neopterygii | Teleostei | Osteoglossocephalai | Clupeocephala | Otomorpha | Ostariophysi | Otophysa | Characiphysae | Characiformes | Characoidei | Crenuchoidea | Crenuchidae | Characidiinae | Characidium	Animalia	Chordata	Osteichthyes	Actinopterygii	Actinopteri	Neopterygii	Teleostei	Osteoglossocephalai	Clupeocephala	Otomorpha	Ostariophysi		Otophysa					Characiphysae	Characiformes	Characoidei	Crenuchoidea	Crenuchidae	Characidiinae			Characidium		sanctjohanni	Colombia, Noanamá, Río San Juan.			Endemic to: Colombia	Pacífico				Dahl, G. 1960. New fresh-water fishes from western Colombia. Caldasia 8: 451-484.	Agudelo-Zamora, H. D., A. Ortega-Lara & D.C. Taphorn. 2014. Rediscovery of the holotype of Characidium sanctjohanni Dahl 1960 (Characiformes: Crenuchidae) from the Colombian Pacific slope. Papéis Avulsos de Zoologia 54 (15): 195-197.		Lista de especies de peces de agua dulce de Colombia
urn:lsid:zoobank.org:act:A563343A-A774-49CC-A043-A5E73DBFFA39	Characidium steindachneri	Cope, 1878	Animalia | Chordata | Osteichthyes | Actinopterygii | Actinopteri | Neopterygii | Teleostei | Osteoglossocephalai | Clupeocephala | Otomorpha | Ostariophysi | Otophysa | Characiphysae | Characiformes | Characoidei | Crenuchoidea | Crenuchidae | Characidiinae | Characidium	Animalia	Chordata	Osteichthyes	Actinopterygii	Actinopteri	Neopterygii	Teleostei	Osteoglossocephalai	Clupeocephala	Otomorpha	Ostariophysi		Otophysa					Characiphysae	Characiformes	Characoidei	Crenuchoidea	Crenuchidae	Characidiinae			Characidium		steindachneri					Amazonas | Orinoco		UseValue: Ornamental			Urbano-Bonilla, A., J. Zamudio, J. A. Maldonado-Ocampo, J. D. Bogotá-Grégory, G. Cortés-Millán & Y. López. 2009. Peces del piedemonte del departamento de Casanare, Colombia. Biota Colombiana 10 (1-2): 149-162. | Bogotá-Gregory, J. D. & J.A. Maldonado-Ocampo, J. A. 2006. Peces de la zona hidrogeográfica de la Amazonia, Colombia. Biota Colombiana 7 (1): 55-94.	CAS-SU 50488, 50655	Lista de especies de peces de agua dulce de Colombia
urn:lsid:zoobank.org:act:1FBA27FA-28AE-493B-9837-EC5323A6E22D	Characidium zebra	Eigenmann, 1909	Animalia | Chordata | Osteichthyes | Actinopterygii | Actinopteri | Neopterygii | Teleostei | Osteoglossocephalai | Clupeocephala | Otomorpha | Ostariophysi | Otophysa | Characiphysae | Characiformes | Characoidei | Crenuchoidea | Crenuchidae | Characidiinae | Characidium	Animalia	Chordata	Osteichthyes	Actinopterygii	Actinopteri	Neopterygii	Teleostei	Osteoglossocephalai	Clupeocephala	Otomorpha	Ostariophysi		Otophysa					Characiphysae	Characiformes	Characoidei	Crenuchoidea	Crenuchidae	Characidiinae			Characidium		zebra					Amazonas | Orinoco		UseValue: Ornamental			Arbeláez, F., G. Gálvis, J.I. Mojica & S. Duque. 2004. Composition and richness of the ichthyofauna in a terra firme forest streams of the Colombian Amazonia. Amazoniana XVIII (1/2): 95-107. | Maldonado-Ocampo, J.A. 2001. Peces del área de confluencia de		Lista de especies de peces de agua dulce de Colombia
urn:lsid:zoobank.org:act:B994C2B9-AEAA-4707-8A0F-F8B83E9D7085	Elachocharax geryi	Weitzman & Kanazawa, 1978	Animalia | Chordata | Osteichthyes | Actinopterygii | Actinopteri | Neopterygii | Teleostei | Osteoglossocephalai | Clupeocephala | Otomorpha | Ostariophysi | Otophysa | Characiphysae | Characiformes | Characoidei | Crenuchoidea | Crenuchidae | Characidiinae | Elachocharax	Animalia	Chordata	Osteichthyes	Actinopterygii	Actinopteri	Neopterygii	Teleostei	Osteoglossocephalai	Clupeocephala	Otomorpha	Ostariophysi		Otophysa					Characiphysae	Characiformes	Characoidei	Crenuchoidea	Crenuchidae	Characidiinae			Elachocharax		geryi					Orinoco					Weitzman, S. H. & R.H. Kanazawa. 1978. The South American fish genus Elachocharax Myers with a description of a new species (Teleostei: Characidae). Proceedings of the Biological Society of Washington 91: 158-183.		Lista de especies de peces de agua dulce de Colombia
urn:lsid:zoobank.org:act:005C6CA6-0BD4-4974-A068-07F85E9164EA	Elachocharax mitopterus	Weitzman, 1986	Animalia | Chordata | Osteichthyes | Actinopterygii | Actinopteri | Neopterygii | Teleostei | Osteoglossocephalai | Clupeocephala | Otomorpha | Ostariophysi | Otophysa | Characiphysae | Characiformes | Characoidei | Crenuchoidea | Crenuchidae | Characidiinae | Elachocharax	Animalia	Chordata	Osteichthyes	Actinopterygii	Actinopteri	Neopterygii	Teleostei	Osteoglossocephalai	Clupeocephala	Otomorpha	Ostariophysi		Otophysa					Characiphysae	Characiformes	Characoidei	Crenuchoidea	Crenuchidae	Characidiinae			Elachocharax		mitopterus					Amazonas						CZUT-IC 4071, 4086, 5106	Lista de especies de peces de agua dulce de Colombia
urn:lsid:zoobank.org:act:39FEA4C6-F58B-4872-B8B3-9B421BE188FC	Elachocharax pulcher	Myers, 1927	Animalia | Chordata | Osteichthyes | Actinopterygii | Actinopteri | Neopterygii | Teleostei | Osteoglossocephalai | Clupeocephala | Otomorpha | Ostariophysi | Otophysa | Characiphysae | Characiformes | Characoidei | Crenuchoidea | Crenuchidae | Characidiinae | Elachocharax	Animalia	Chordata	Osteichthyes	Actinopterygii	Actinopteri	Neopterygii	Teleostei	Osteoglossocephalai	Clupeocephala	Otomorpha	Ostariophysi		Otophysa					Characiphysae	Characiformes	Characoidei	Crenuchoidea	Crenuchidae	Characidiinae			Elachocharax		pulcher					Amazonas | Orinoco		UseValue: Ornamental			Mojica, J. I., G. Galvis, F. Arbeláez, M. Santos, S. Vejarano, E. Prieto-Piraquive, M. Arce, P. Sánchez-Duarte, C. Castellanos, A. Gutiérrez, S.R. Duque, J. Lobón-Cerviá & C. Granado-Lorencio. 2005. Peces de la cuenca del río Amazonas en Colombia: Región de Leticia. Biota Colombiana 6 (2): 191-210. | Weitzman, S. H. & R.H. Kanazawa. 1978. The South American fish genus Elachocharax Myers with a de…		Lista de especies de peces de agua dulce de Colombia
urn:lsid:zoobank.org:act:398FAA83-6A8D-4CB9-B32E-BC1A4D50BF1A	Klausewitzia	Géry,1965	Animalia | Chordata | Osteichthyes | Actinopterygii | Actinopteri | Neopterygii | Teleostei | Osteoglossocephalai | Clupeocephala | Otomorpha | Ostariophysi | Otophysa | Characiphysae | Characiformes | Characoidei | Crenuchoidea | Crenuchidae | Characidiinae | Klausewitzia	Animalia	Chordata	Osteichthyes	Actinopterygii	Actinopteri	Neopterygii	Teleostei	Osteoglossocephalai	Clupeocephala	Otomorpha	Ostariophysi		Otophysa					Characiphysae	Characiformes	Characoidei	Crenuchoidea	Crenuchidae	Characidiinae			Klausewitzia				sp.			Amazonas					Bogotá-Gregory, J. D. & .A. Maldonado-Ocampo. 2005. La colección de peces del Instituto de Investigación de Recursos Biológicos Alexander von Humboldt. Nuevos registros y representatividad Parte II: Amazonia. Dahlia 8: 61-69.		Lista de especies de peces de agua dulce de Colombia
urn:lsid:zoobank.org:act:49687BED-58F5-4FA5-A810-0F0FC49F1AAE	Leptocharacidium omospilus	Buckup, 1993	Animalia | Chordata | Osteichthyes | Actinopterygii | Actinopteri | Neopterygii | Teleostei | Osteoglossocephalai | Clupeocephala | Otomorpha | Ostariophysi | Otophysa | Characiphysae | Characiformes | Characoidei | Crenuchoidea | Crenuchidae | Characidiinae | Leptocharacidium	Animalia	Chordata	Osteichthyes	Actinopterygii	Actinopteri	Neopterygii	Teleostei	Osteoglossocephalai	Clupeocephala	Otomorpha	Ostariophysi		Otophysa					Characiphysae	Characiformes	Characoidei	Crenuchoidea	Crenuchidae	Characidiinae			Leptocharacidium		omospilus					Orinoco						IAvH-P 13758	Lista de especies de peces de agua dulce de Colombia
urn:lsid:zoobank.org:act:29D9CDC4-C482-4CB8-BE77-2334C9020C99	Melanocharacidium dispilomma	Buckup, 1993	Animalia | Chordata | Osteichthyes | Actinopterygii | Actinopteri | Neopterygii | Teleostei | Osteoglossocephalai | Clupeocephala | Otomorpha | Ostariophysi | Otophysa | Characiphysae | Characiformes | Characoidei | Crenuchoidea | Crenuchidae | Characidiinae | Melanocharacidium	Animalia	Chordata	Osteichthyes	Actinopterygii	Actinopteri	Neopterygii	Teleostei	Osteoglossocephalai	Clupeocephala	Otomorpha	Ostariophysi		Otophysa					Characiphysae	Characiformes	Characoidei	Crenuchoidea	Crenuchidae	Characidiinae			Melanocharacidium		dispilomma					Orinoco				Buckup, P. A. 1993. Review of the characidiin fishes (Teleostei: Characiformes), with descriptions of four new genera and ten new species. Ichthyological Exploration of Freshwaters 4 (2): 97-154.			Lista de especies de peces de agua dulce de Colombia
urn:lsid:zoobank.org:act:57F6010C-01DF-4256-85BA-955088CD9765	Melanocharacidium nigrum	Buckup, 1993	Animalia | Chordata | Osteichthyes | Actinopterygii | Actinopteri | Neopterygii | Teleostei | Osteoglossocephalai | Clupeocephala | Otomorpha | Ostariophysi | Otophysa | Characiphysae | Characiformes | Characoidei | Crenuchoidea | Crenuchidae | Characidiinae | Melanocharacidium	Animalia	Chordata	Osteichthyes	Actinopterygii	Actinopteri	Neopterygii	Teleostei	Osteoglossocephalai	Clupeocephala	Otomorpha	Ostariophysi		Otophysa					Characiphysae	Characiformes	Characoidei	Crenuchoidea	Crenuchidae	Characidiinae			Melanocharacidium		nigrum			cf. nigrum		Amazonas						IAvH-P 8660, 8700, 8765, 8796, 8859, 9421	Lista de especies de peces de agua dulce de Colombia
urn:lsid:zoobank.org:act:02796101-1128-408B-A4F1-C767BAC3B131	Melanocharacidium pectorale	Buckup, 1993	Animalia | Chordata | Osteichthyes | Actinopterygii | Actinopteri | Neopterygii | Teleostei | Osteoglossocephalai | Clupeocephala | Otomorpha | Ostariophysi | Otophysa | Characiphysae | Characiformes | Characoidei | Crenuchoidea | Crenuchidae | Characidiinae | Melanocharacidium	Animalia	Chordata	Osteichthyes	Actinopterygii	Actinopteri	Neopterygii	Teleostei	Osteoglossocephalai	Clupeocephala	Otomorpha	Ostariophysi		Otophysa					Characiphysae	Characiformes	Characoidei	Crenuchoidea	Crenuchidae	Characidiinae			Melanocharacidium		pectorale					Amazonas | Orinoco				Buckup, P. A. 1993. Review of the characidiin fishes (Teleostei: Characiformes), with descriptions of four new genera and ten new species. Ichthyological Exploration of Freshwaters 4 (2): 97-154.	Mojica, J. I., G. Galvis, F. Arbeláez, M. Santos, S. Vejarano, E. Prieto-Piraquive, M. Arce, P. Sánchez-Duarte, C. Castellanos, A. Gutiérrez, S.R. Duque, J. Lobón-Cerviá & C. Granado-Lorencio. 2005. Peces de la cuenca del río Amazonas en Colombia: Región de Leticia. Biota Colombiana 6 (2): 191-210.		Lista de especies de peces de agua dulce de Colombia
urn:lsid:zoobank.org:act:42D84575-CC31-4532-835A-14B35DC65935	Microcharacidium eleotrioides	(Géry, 1960)	Animalia | Chordata | Osteichthyes | Actinopterygii | Actinopteri | Neopterygii | Teleostei | Osteoglossocephalai | Clupeocephala | Otomorpha | Ostariophysi | Otophysa | Characiphysae | Characiformes | Characoidei | Crenuchoidea | Crenuchidae | Characidiinae | Microcharacidium	Animalia	Chordata	Osteichthyes	Actinopterygii	Actinopteri	Neopterygii	Teleostei	Osteoglossocephalai	Clupeocephala	Otomorpha	Ostariophysi		Otophysa					Characiphysae	Characiformes	Characoidei	Crenuchoidea	Crenuchidae	Characidiinae			Microcharacidium		eleotrioides					Orinoco					Maldonado-Ocampo, J. A., R. P. Vari & J. S. Usma. 2008. Checklist of the freshwater fishes of Colombia. Biota Colombiana 9 (2): 143-237.		Lista de especies de peces de agua dulce de Colombia
urn:lsid:zoobank.org:act:7478EF34-968F-4E74-9F24-24F63B5C293B	Microcharacidium gnomus	Buckup, 1993	Animalia | Chordata | Osteichthyes | Actinopterygii | Actinopteri | Neopterygii | Teleostei | Osteoglossocephalai | Clupeocephala | Otomorpha | Ostariophysi | Otophysa | Characiphysae | Characiformes | Characoidei | Crenuchoidea | Crenuchidae | Characidiinae | Microcharacidium	Animalia	Chordata	Osteichthyes	Actinopterygii	Actinopteri	Neopterygii	Teleostei	Osteoglossocephalai	Clupeocephala	Otomorpha	Ostariophysi		Otophysa					Characiphysae	Characiformes	Characoidei	Crenuchoidea	Crenuchidae	Characidiinae			Microcharacidium		gnomus					Orinoco				Buckup, P. A. 1993. Review of the characidiin fishes (Teleostei: Characiformes), with descriptions of four new genera and ten new species. Ichthyological Exploration of Freshwaters 4 (2): 97-154.			Lista de especies de peces de agua dulce de Colombia
urn:lsid:zoobank.org:act:683F3938-9EC0-41BE-82EE-C04DFD8A18B9	Microcharacidium weitzmani	Buckup, 1993	Animalia | Chordata | Osteichthyes | Actinopterygii | Actinopteri | Neopterygii | Teleostei | Osteoglossocephalai | Clupeocephala | Otomorpha | Ostariophysi | Otophysa | Characiphysae | Characiformes | Characoidei | Crenuchoidea | Crenuchidae | Characidiinae | Microcharacidium	Animalia	Chordata	Osteichthyes	Actinopterygii	Actinopteri	Neopterygii	Teleostei	Osteoglossocephalai	Clupeocephala	Otomorpha	Ostariophysi		Otophysa					Characiphysae	Characiformes	Characoidei	Crenuchoidea	Crenuchidae	Characidiinae			Microcharacidium		weitzmani					Orinoco				Buckup, P. A. 1993. Review of the characidiin fishes (Teleostei: Characiformes), with descriptions of four new genera and ten new species. Ichthyological Exploration of Freshwaters 4 (2): 97-154.			Lista de especies de peces de agua dulce de Colombia
urn:lsid:zoobank.org:act:1DA4BFC4-313F-4C4B-B88A-4EE5CCCBD3EA	Odontocharacidium aphanes	(Weitzman & Kanazawa, 1977)	Animalia | Chordata | Osteichthyes | Actinopterygii | Actinopteri | Neopterygii | Teleostei | Osteoglossocephalai | Clupeocephala | Otomorpha | Ostariophysi | Otophysa | Characiphysae | Characiformes | Characoidei | Crenuchoidea | Crenuchidae | Characidiinae | Odontocharacidium	Animalia	Chordata	Osteichthyes	Actinopterygii	Actinopteri	Neopterygii	Teleostei	Osteoglossocephalai	Clupeocephala	Otomorpha	Ostariophysi		Otophysa					Characiphysae	Characiformes	Characoidei	Crenuchoidea	Crenuchidae	Characidiinae			Odontocharacidium		aphanes					Amazonas					Buckup, P. A. 1993. Review of the characidiin fishes (Teleostei: Characiformes), with descriptions of four new genera and ten new species. Ichthyological Exploration of Freshwaters, 4 (2),: 97-154		Lista de especies de peces de agua dulce de Colombia
urn:lsid:zoobank.org:act:63A78736-F1EA-401C-86E7-F243349766A8	Erythrinus erythrinus	(Bloch & Schneider, 1801)	Animalia | Chordata | Osteichthyes | Actinopterygii | Actinopteri | Neopterygii | Teleostei | Osteoglossocephalai | Clupeocephala | Otomorpha | Ostariophysi | Otophysa | Characiphysae | Characiformes | Characoidei | Erythrinoidea | Erythrinidae | Erythrinus	Animalia	Chordata	Osteichthyes	Actinopterygii	Actinopteri	Neopterygii	Teleostei	Osteoglossocephalai	Clupeocephala	Otomorpha	Ostariophysi		Otophysa					Characiphysae	Characiformes	Characoidei	Erythrinoidea	Erythrinidae				Erythrinus		erythrinus					Amazonas | Orinoco		UseValue: Ornamental			Eigenmann, C. H. 1922. The fishes of western South America, Part I. The fresh-water fishes of northwestern South America, including Colombia, Panama, and the Pacific slopes of Ecuador and Peru, together with an appendix upon the fishes of the Rio Meta in Colombia. Memoirs of the Carnegie Museum 9 (1): 1-346. | Fowler, H. W. 1945. Colombian zoological survey. Pt. I.--The freshwater fishes obtained…	ICN-MHN 440, 3801	Lista de especies de peces de agua dulce de Colombia
urn:lsid:catalogueoflife.org:taxon:1ef90c01-fb74-11e6-8d43-bc764e092680:col20170428	Hoplerythrinus unitaeniatus	(Agassiz, 1829)	Animalia | Chordata | Osteichthyes | Actinopterygii | Actinopteri | Neopterygii | Teleostei | Osteoglossocephalai | Clupeocephala | Otomorpha | Ostariophysi | Otophysa | Characiphysae | Characiformes | Characoidei | Erythrinoidea | Erythrinidae | Hoplerythrinus	Animalia	Chordata	Osteichthyes	Actinopterygii	Actinopteri	Neopterygii	Teleostei	Osteoglossocephalai	Clupeocephala	Otomorpha	Ostariophysi		Otophysa					Characiphysae	Characiformes	Characoidei	Erythrinoidea	Erythrinidae				Hoplerythrinus		unitaeniatus					Amazonas | Orinoco		UseValue: Pesca | Ornamental			Fowler, H. W. 1945. Colombian zoological survey. Pt. I.--The freshwater fishes obtained in 1945. Proceedings of the Academy of Natural Sciences of Philadelphia, 97: 93-135. | Cala, P. 1977. Los peces de la Orinoquía colombiana, Lista preliminar anotada. Lozanía (Acta Zoológica Colombiana) 24: 1-21.		Lista de especies de peces de agua dulce de Colombia
urn:lsid:catalogueoflife.org:taxon:170a2e78-d35f-11e6-9d3f-bc764e092680:col20170428	Hoplias curupira	Oyakawa & Mattox, 2009	Animalia | Chordata | Osteichthyes | Actinopterygii | Actinopteri | Neopterygii | Teleostei | Osteoglossocephalai | Clupeocephala | Otomorpha | Ostariophysi | Otophysa | Characiphysae | Characiformes | Characoidei | Erythrinoidea | Erythrinidae | Hoplias	Animalia	Chordata	Osteichthyes	Actinopterygii	Actinopteri	Neopterygii	Teleostei	Osteoglossocephalai	Clupeocephala	Otomorpha	Ostariophysi		Otophysa					Characiphysae	Characiformes	Characoidei	Erythrinoidea	Erythrinidae				Hoplias		curupira					Orinoco		UseValue: Pesca | Ornamental				IAvH-P 1349, 2274, 2407, 2743	Lista de especies de peces de agua dulce de Colombia
urn:lsid:zoobank.org:act:5AB252CE-347C-4562-9E9F-AB159EE598DD	Hoplias malabaricus	(Bloch, 1794)	Animalia | Chordata | Osteichthyes | Actinopterygii | Actinopteri | Neopterygii | Teleostei | Osteoglossocephalai | Clupeocephala | Otomorpha | Ostariophysi | Otophysa | Characiphysae | Characiformes | Characoidei | Erythrinoidea | Erythrinidae | Hoplias	Animalia	Chordata	Osteichthyes	Actinopterygii	Actinopteri	Neopterygii	Teleostei	Osteoglossocephalai	Clupeocephala	Otomorpha	Ostariophysi		Otophysa					Characiphysae	Characiformes	Characoidei	Erythrinoidea	Erythrinidae				Hoplias		malabaricus					Amazonas | Orinoco | Magdalena-Cauca | Pacífico | Caribe		UseValue: Pesca | Ornamental			Fowler, H. W. 1943. A collection of fresh-water fishes from Colombia, obtained chiefly by Brother Nicéforo Maria. Proceedings of the Academy of Natural Sciences of Philadelphia 95: 223-266. | Steindachner, F. 1879. Zur Fisch-Fauna des Magdalenen-Stromes. Denkschriften der Kaiserlichen Akademie der Wissenschaften in Wien, Mathematisch-Naturwissenschaftliche Classe 39: 19-78. | Eigenmann, C. H. 192…		Lista de especies de peces de agua dulce de Colombia
urn:lsid:catalogueoflife.org:taxon:15ed263a-d35f-11e6-9d3f-bc764e092680:col20170428	Parodon alfonsoi	Londoño-Burbano, Román-Valencia & Taphorn, 2011	Animalia | Chordata | Osteichthyes | Actinopterygii | Actinopteri | Neopterygii | Teleostei | Osteoglossocephalai | Clupeocephala | Otomorpha | Ostariophysi | Otophysa | Characiphysae | Characiformes | Characoidei | Erythrinoidea | Parodontidae | Parodon	Animalia	Chordata	Osteichthyes	Actinopterygii	Actinopteri	Neopterygii	Teleostei	Osteoglossocephalai	Clupeocephala	Otomorpha	Ostariophysi		Otophysa					Characiphysae	Characiformes	Characoidei	Erythrinoidea	Parodontidae				Parodon		alfonsoi	Colombia, Cesar, Munícipio La Jagua de Ibiricó, Lower río Magdalena drainage, río Tucuy, tributary to the río Calenturitas, 9°37'N, 73°17'W, elevation 117 meters.			Endemic to: Colombia	Magdalena-Cauca				Londoño-Burbano, A., C. Román-Valencia & D. C. Taphorn. 2011. Taxonomic review of Colombian Parodon (Characiformes: Parodontidae), with descriptions of three new species. Neotropical Ichthyology 9 (4): 709-730.			Lista de especies de peces de agua dulce de Colombia
urn:lsid:zoobank.org:act:B37DBD97-01E6-4092-8387-BB061E6FE73A	Parodon apolinari	Myers, 1930	Animalia | Chordata | Osteichthyes | Actinopterygii | Actinopteri | Neopterygii | Teleostei | Osteoglossocephalai | Clupeocephala | Otomorpha | Ostariophysi | Otophysa | Characiphysae | Characiformes | Characoidei | Erythrinoidea | Parodontidae | Parodon	Animalia	Chordata	Osteichthyes	Actinopterygii	Actinopteri	Neopterygii	Teleostei	Osteoglossocephalai	Clupeocephala	Otomorpha	Ostariophysi		Otophysa					Characiphysae	Characiformes	Characoidei	Erythrinoidea	Parodontidae				Parodon		apolinari					Orinoco		UseValue: Ornamental		Myers, G. S. 1930. Fishes from the upper Rio Meta basin, Colombia. Proceedings of the Biological Society of Washington 43: 65-72			Lista de especies de peces de agua dulce de Colombia
urn:lsid:catalogueoflife.org:taxon:15ed2799-d35f-11e6-9d3f-bc764e092680:col20170428	Parodon atratoensis	Londoño-Burbano, Román-Valencia & Taphorn, 2011	Animalia | Chordata | Osteichthyes | Actinopterygii | Actinopteri | Neopterygii | Teleostei | Osteoglossocephalai | Clupeocephala | Otomorpha | Ostariophysi | Otophysa | Characiphysae | Characiformes | Characoidei | Erythrinoidea | Parodontidae | Parodon	Animalia	Chordata	Osteichthyes	Actinopterygii	Actinopteri	Neopterygii	Teleostei	Osteoglossocephalai	Clupeocephala	Otomorpha	Ostariophysi		Otophysa					Characiphysae	Characiformes	Characoidei	Erythrinoidea	Parodontidae				Parodon		atratoensis	Colombia, Chocó, Neguá, río Atrato drainage, upper río Neguá, 5°15'N, 76°49'W, elevation 146 meters.			Endemic to: Colombia	Caribe				Londoño-Burbano, A., C. Román-Valencia & D. C. Taphorn. 2011. Taxonomic review of Colombian Parodon (Characiformes: Parodontidae), with descriptions of three new species. Neotropical Ichthyology 9 (4): 709-730.			Lista de especies de peces de agua dulce de Colombia
urn:lsid:zoobank.org:act:972CCE9B-895E-4F3F-B296-7CCB718C0E27	Parodon buckleyi	Boulenger, 1887	Animalia | Chordata | Osteichthyes | Actinopterygii | Actinopteri | Neopterygii | Teleostei | Osteoglossocephalai | Clupeocephala | Otomorpha | Ostariophysi | Otophysa | Characiphysae | Characiformes | Characoidei | Erythrinoidea | Parodontidae | Parodon	Animalia	Chordata	Osteichthyes	Actinopterygii	Actinopteri	Neopterygii	Teleostei	Osteoglossocephalai	Clupeocephala	Otomorpha	Ostariophysi		Otophysa					Characiphysae	Characiformes	Characoidei	Erythrinoidea	Parodontidae				Parodon		buckleyi					Amazonas					Londoño-Burbano, A., C. Román-Valencia & D. C. Taphorn. 2011. Taxonomic review of Colombian Parodon (Characiformes: Parodontidae), with descriptions of three new species. Neotropical Ichthyology 9 (4): 709-730.		Lista de especies de peces de agua dulce de Colombia
urn:lsid:zoobank.org:act:2B1FD88B-7EF6-4479-AC91-15558715C4B3	Parodon caliensis	Boulenger, 1895	Animalia | Chordata | Osteichthyes | Actinopterygii | Actinopteri | Neopterygii | Teleostei | Osteoglossocephalai | Clupeocephala | Otomorpha | Ostariophysi | Otophysa | Characiphysae | Characiformes | Characoidei | Erythrinoidea | Parodontidae | Parodon	Animalia	Chordata	Osteichthyes	Actinopterygii	Actinopteri	Neopterygii	Teleostei	Osteoglossocephalai	Clupeocephala	Otomorpha	Ostariophysi		Otophysa					Characiphysae	Characiformes	Characoidei	Erythrinoidea	Parodontidae				Parodon		caliensis	Colombia, Cali River, elevation 3200 feet.			Endemic to: Colombia	Magdalena-Cauca	"{"RedBookCategory": Vulnerable (A2c)}"			Boulenger, G. A. 1895. Description of a new characinoid fish of the genus Parodon. Annals and Magazine of Natural History, including Zoology, Botany, and Geology 6 (16): 480.			Lista de especies de peces de agua dulce de Colombia
urn:lsid:catalogueoflife.org:taxon:15ed24dd-d35f-11e6-9d3f-bc764e092680:col20170428	Parodon magdalenensis	Londoño-Burbano, Román-Valencia & Taphorn, 2011	Animalia | Chordata | Osteichthyes | Actinopterygii | Actinopteri | Neopterygii | Teleostei | Osteoglossocephalai | Clupeocephala | Otomorpha | Ostariophysi | Otophysa | Characiphysae | Characiformes | Characoidei | Erythrinoidea | Parodontidae | Parodon	Animalia	Chordata	Osteichthyes	Actinopterygii	Actinopteri	Neopterygii	Teleostei	Osteoglossocephalai	Clupeocephala	Otomorpha	Ostariophysi		Otophysa					Characiphysae	Characiformes	Characoidei	Erythrinoidea	Parodontidae				Parodon		magdalenensis	Colombia, Caldas, Norcasia, middle río Magdalena drainage, río Magdalena, río La Miel at escape tunnel, 5°34'N, 74°53'W, elevation 720 meters.			Endemic to: Colombia	Magdalena-Cauca				Londoño-Burbano, A., C. Román-Valencia & D. C. Taphorn. 2011. Taxonomic review of Colombian Parodon (Characiformes: Parodontidae), with descriptions of three new species. Neotropical Ichthyology 9 (4): 709-730.			Lista de especies de peces de agua dulce de Colombia
urn:lsid:zoobank.org:act:0CAF3080-3D2F-4E5D-8A8B-650CC8AE9829	Parodon pongoensis	(Allen, 1942)	Animalia | Chordata | Osteichthyes | Actinopterygii | Actinopteri | Neopterygii | Teleostei | Osteoglossocephalai | Clupeocephala | Otomorpha | Ostariophysi | Otophysa | Characiphysae | Characiformes | Characoidei | Erythrinoidea | Parodontidae | Parodon	Animalia	Chordata	Osteichthyes	Actinopterygii	Actinopteri	Neopterygii	Teleostei	Osteoglossocephalai	Clupeocephala	Otomorpha	Ostariophysi		Otophysa					Characiphysae	Characiformes	Characoidei	Erythrinoidea	Parodontidae				Parodon		pongoensis					Amazonas		UseValue: Ornamental			Londoño-Burbano, A., C. Román-Valencia & D. C. Taphorn. 2011. Taxonomic review of Colombian Parodon (Characiformes: Parodontidae), with descriptions of three new species. Neotropical Ichthyology 9 (4): 709-730.		Lista de especies de peces de agua dulce de Colombia
urn:lsid:zoobank.org:act:DE89DCD9-84E2-4546-A091-42D5081434EB	Parodon suborbitalis	Valenciennes, 1850	Animalia | Chordata | Osteichthyes | Actinopterygii | Actinopteri | Neopterygii | Teleostei | Osteoglossocephalai | Clupeocephala | Otomorpha | Ostariophysi | Otophysa | Characiphysae | Characiformes | Characoidei | Erythrinoidea | Parodontidae | Parodon	Animalia	Chordata	Osteichthyes	Actinopterygii	Actinopteri	Neopterygii	Teleostei	Osteoglossocephalai	Clupeocephala	Otomorpha	Ostariophysi		Otophysa					Characiphysae	Characiformes	Characoidei	Erythrinoidea	Parodontidae				Parodon		suborbitalis					Caribe					Londoño-Burbano, A., C. Román-Valencia & D. C. Taphorn. 2011. Taxonomic review of Colombian Parodon (Characiformes: Parodontidae), with descriptions of three new species. Neotropical Ichthyology 9 (4): 709-730. | Eigenmann, C. H. 1922. The fishes of western South America, Part I. The fresh-water fishes of northwestern South America, including Colombia, Panama, and the Pacific slopes of Ecuador an…		Lista de especies de peces de agua dulce de Colombia
urn:lsid:zoobank.org:act:2A64D614-EB20-419D-9A49-EFBB01B486F5	Saccodon dariensis	(Meek & Hildebrand, 1913)	Animalia | Chordata | Osteichthyes | Actinopterygii | Actinopteri | Neopterygii | Teleostei | Osteoglossocephalai | Clupeocephala | Otomorpha | Ostariophysi | Otophysa | Characiphysae | Characiformes | Characoidei | Erythrinoidea | Parodontidae | Saccodon	Animalia	Chordata	Osteichthyes	Actinopterygii	Actinopteri	Neopterygii	Teleostei	Osteoglossocephalai	Clupeocephala	Otomorpha	Ostariophysi		Otophysa					Characiphysae	Characiformes	Characoidei	Erythrinoidea	Parodontidae				Saccodon		dariensis					Magdalena-Cauca | Caribe	"{"RedBookCategory": Preocupacion menor}"	UseValue: Ornamental			Pavanelli, C. S. & W.C. Starnes.2015. Revision of the trans-Andean scrapetooths genus Saccodon (Ostariophysi: Characiformes: Parodontidae). Ichtyological Exploration of Freshwaters 26 (3): 193-207.		Lista de especies de peces de agua dulce de Colombia
urn:lsid:catalogueoflife.org:taxon:324cbec6-d35f-11e6-9d3f-bc764e092680:col20170428	Cynodon gibbus	Spix & Agassiz, 1829	Animalia | Chordata | Osteichthyes | Actinopterygii | Actinopteri | Neopterygii | Teleostei | Osteoglossocephalai | Clupeocephala | Otomorpha | Ostariophysi | Otophysa | Characiphysae | Characiformes | Characoidei | Erythrinoidea | Cynodontidae | Cynodon	Animalia	Chordata	Osteichthyes	Actinopterygii	Actinopteri	Neopterygii	Teleostei	Osteoglossocephalai	Clupeocephala	Otomorpha	Ostariophysi		Otophysa					Characiphysae	Characiformes	Characoidei	Erythrinoidea	Cynodontidae				Cynodon		gibbus					Amazonas | Orinoco		UseValue: Pesca | Ornamental			Mojica, J. I., G. Galvis, F. Arbeláez, M. Santos, S. Vejarano, E. Prieto-Piraquive, M. Arce, P. Sánchez-Duarte, C. Castellanos, A. Gutiérrez, S.R. Duque, J. Lobón-Cerviá & C. Granado-Lorencio. 2005. Peces de la cuenca del río Amazonas en Colombia: Región de Leticia. Biota Colombiana 6 (2): 191-210. | Toledo-Piza, M. 2000. The Neotropical fish subfamily Cynodontinae (Teleostei: Ostariophysi: Chara…		Lista de especies de peces de agua dulce de Colombia
urn:lsid:zoobank.org:act:24B07826-3B69-47AA-8FBA-D58F85F2319B	Cynodon septenarius	Toledo-Piza, 2000	Animalia | Chordata | Osteichthyes | Actinopterygii | Actinopteri | Neopterygii | Teleostei | Osteoglossocephalai | Clupeocephala | Otomorpha | Ostariophysi | Otophysa | Characiphysae | Characiformes | Characoidei | Erythrinoidea | Cynodontidae | Cynodon	Animalia	Chordata	Osteichthyes	Actinopterygii	Actinopteri	Neopterygii	Teleostei	Osteoglossocephalai	Clupeocephala	Otomorpha	Ostariophysi		Otophysa					Characiphysae	Characiformes	Characoidei	Erythrinoidea	Cynodontidae				Cynodon		septenarius					Orinoco					Lasso C., J. I. Mojica, J. S. Usma, J. Maldonado, C. DoNascimiento, D. Taphorn, F. Provenzano, O. Lasso-Alcalá, G. Galvis, L. Vásquez, M. Lugo, A. Machado-Allison, R. Royero, C. Suárez, A. Ortega-Lara. 2004. Peces de la cuenca del río Orinoco. Parte I: lista de especies y distribución por subcuencas. Biota Colombiana 5 (2): 95-158.	IAvH-P 1043, 1053, 3237	Lista de especies de peces de agua dulce de Colombia
urn:lsid:zoobank.org:act:1B8DD460-DCA5-47DA-9F77-60FEF9D432DE	Hydrolycus armatus	(Jardine & Schomburgk, 1841)	Animalia | Chordata | Osteichthyes | Actinopterygii | Actinopteri | Neopterygii | Teleostei | Osteoglossocephalai | Clupeocephala | Otomorpha | Ostariophysi | Otophysa | Characiphysae | Characiformes | Characoidei | Erythrinoidea | Cynodontidae | Hydrolycus	Animalia	Chordata	Osteichthyes	Actinopterygii	Actinopteri	Neopterygii	Teleostei	Osteoglossocephalai	Clupeocephala	Otomorpha	Ostariophysi		Otophysa					Characiphysae	Characiformes	Characoidei	Erythrinoidea	Cynodontidae				Hydrolycus		armatus					Amazonas | Orinoco		UseValue: Pesca			Bogotá-Gregory, J. D., & Maldonado-Ocampo, J. A. 2005. La colección de peces del Instituto de Investigación de Recursos Biológicos Alexander von Humboldt. Nuevos registros y representatividad. Parte II: Amazonia. Dahlia (8): 61-69. | Maldonado-Ocampo, J. A., M. Lugo, J.D. Bogotá-Gregory, C.A. Lasso, L. Vásquez, J.S, Usma, D.C. Taphorn, F. Provenzano Rizzi. 2006. Peces del río Tomo, cuenca del Ori…		Lista de especies de peces de agua dulce de Colombia
urn:lsid:zoobank.org:act:577A3CA3-5B5A-4C69-A718-C556D759389A	Hydrolycus scomberoides	(Cuvier, 1816)	Animalia | Chordata | Osteichthyes | Actinopterygii | Actinopteri | Neopterygii | Teleostei | Osteoglossocephalai | Clupeocephala | Otomorpha | Ostariophysi | Otophysa | Characiphysae | Characiformes | Characoidei | Erythrinoidea | Cynodontidae | Hydrolycus	Animalia	Chordata	Osteichthyes	Actinopterygii	Actinopteri	Neopterygii	Teleostei	Osteoglossocephalai	Clupeocephala	Otomorpha	Ostariophysi		Otophysa					Characiphysae	Characiformes	Characoidei	Erythrinoidea	Cynodontidae				Hydrolycus		scomberoides					Amazonas		UseValue: Pesca			Mojica, J. I., G. Galvis, F. Arbeláez, M. Santos, S. Vejarano, E. Prieto-Piraquive, M. Arce, P. Sánchez-Duarte, C. Castellanos, A. Gutiérrez, S.R. Duque, J. Lobón-Cerviá & C. Granado-Lorencio. 2005. Peces de la cuenca del río Amazonas en Colombia: Región de Leticia. Biota Colombiana 6 (2): 191-210.		Lista de especies de peces de agua dulce de Colombia
urn:lsid:zoobank.org:act:6B73F037-D266-45F6-9560-068CE63B5D91	Hydrolycus tatauaia	Toledo-Piza, Menezes & Santos, 1999	Animalia | Chordata | Osteichthyes | Actinopterygii | Actinopteri | Neopterygii | Teleostei | Osteoglossocephalai | Clupeocephala | Otomorpha | Ostariophysi | Otophysa | Characiphysae | Characiformes | Characoidei | Erythrinoidea | Cynodontidae | Hydrolycus	Animalia	Chordata	Osteichthyes	Actinopterygii	Actinopteri	Neopterygii	Teleostei	Osteoglossocephalai	Clupeocephala	Otomorpha	Ostariophysi		Otophysa					Characiphysae	Characiformes	Characoidei	Erythrinoidea	Cynodontidae				Hydrolycus		tatauaia					Orinoco		UseValue: Pesca				IAvH-P 9915	Lista de especies de peces de agua dulce de Colombia
urn:lsid:zoobank.org:act:0D889202-FDBA-4A64-B8B6-0508536A7C40	Hydrolycus wallacei	Toledo-Piza, Menezes & Santos, 1999	Animalia | Chordata | Osteichthyes | Actinopterygii | Actinopteri | Neopterygii | Teleostei | Osteoglossocephalai | Clupeocephala | Otomorpha | Ostariophysi | Otophysa | Characiphysae | Characiformes | Characoidei | Erythrinoidea | Cynodontidae | Hydrolycus	Animalia	Chordata	Osteichthyes	Actinopterygii	Actinopteri	Neopterygii	Teleostei	Osteoglossocephalai	Clupeocephala	Otomorpha	Ostariophysi		Otophysa					Characiphysae	Characiformes	Characoidei	Erythrinoidea	Cynodontidae				Hydrolycus		wallacei					Amazonas | Orinoco		UseValue: Pesca			Bogotá-Gregory, J. D., & Maldonado-Ocampo, J. A. 2005. La colección de peces del Instituto de Investigación de Recursos Biológicos Alexander von Humboldt. Nuevos registros y representatividad. Parte II: Amazonia. Dahlia (8): 61-69. | Maldonado-Ocampo, J. A., M. Lugo, J.D. Bogotá-Gregory, C.A. Lasso, L. Vásquez, J.S, Usma, D.C. Taphorn, F. Provenzano Rizzi. 2006. Peces del río Tomo, cuenca del Ori…		Lista de especies de peces de agua dulce de Colombia
urn:lsid:zoobank.org:act:6C6FEF3A-190B-45EF-8717-5FDF30CCEC20	Rhaphiodon vulpinus	Spix & Agassiz, 1829	Animalia | Chordata | Osteichthyes | Actinopterygii | Actinopteri | Neopterygii | Teleostei | Osteoglossocephalai | Clupeocephala | Otomorpha | Ostariophysi | Otophysa | Characiphysae | Characiformes | Characoidei | Erythrinoidea | Cynodontidae | Rhaphiodon	Animalia	Chordata	Osteichthyes	Actinopterygii	Actinopteri	Neopterygii	Teleostei	Osteoglossocephalai	Clupeocephala	Otomorpha	Ostariophysi		Otophysa					Characiphysae	Characiformes	Characoidei	Erythrinoidea	Cynodontidae				Rhaphiodon		vulpinus					Amazonas | Orinoco		UseValue: Pesca			Mojica, J. I., G. Galvis, F. Arbeláez, M. Santos, S. Vejarano, E. Prieto-Piraquive, M. Arce, P. Sánchez-Duarte, C. Castellanos, A. Gutiérrez, S.R. Duque, J. Lobón-Cerviá & C. Granado-Lorencio. 2005. Peces de la cuenca del río Amazonas en Colombia: Región de Leticia. Biota Colombiana 6 (2): 191-210. | Cala, P. 1977. Los peces de la Orinoquía colombiana, Lista preliminar anotada. Lozanía (Acta Zool…		Lista de especies de peces de agua dulce de Colombia
urn:lsid:zoobank.org:act:CCC3B4C6-AAD5-4A06-B644-49956D63727A	Catoprion mento	(Cuvier, 1819)	Animalia | Chordata | Osteichthyes | Actinopterygii | Actinopteri | Neopterygii | Teleostei | Osteoglossocephalai | Clupeocephala | Otomorpha | Ostariophysi | Otophysa | Characiphysae | Characiformes | Characoidei | Erythrinoidea | Serrasalmidae | Catoprion	Animalia	Chordata	Osteichthyes	Actinopterygii	Actinopteri	Neopterygii	Teleostei	Osteoglossocephalai	Clupeocephala	Otomorpha	Ostariophysi		Otophysa					Characiphysae	Characiformes	Characoidei	Erythrinoidea	Serrasalmidae				Catoprion		mento					Amazonas | Orinoco					Bogotá-Gregory, J. D. & J.A. Maldonado-Ocampo, J. A. 2006. Peces de la zona hidrogeográfica de la Amazonia, Colombia. Biota Colombiana 7 (1): 55-94. | Lasso C., J. I. Mojica, J. S. Usma, J. Maldonado, C. DoNascimiento, D. Taphorn, F. Provenzano, O. Lasso-Alcalá, G. Galvis, L. Vásquez, M. Lugo, A. Machado-Allison, R. Royero, C. Suárez, A. Ortega-Lara. 2004. Peces de la cuenca del río Orinoco. Part…	IAvH-P 751, 779,814, 961, 1130, 1173, 1385, 2436, 4911, 5026, 5917, 11272, 12771 | ICN-MHN 5246, 5664	Lista de especies de peces de agua dulce de Colombia
urn:lsid:zoobank.org:act:C5114817-0776-4E39-B48B-D283ABEE8580	Colossoma macropomum	(Cuvier, 1818)	Animalia | Chordata | Osteichthyes | Actinopterygii | Actinopteri | Neopterygii | Teleostei | Osteoglossocephalai | Clupeocephala | Otomorpha | Ostariophysi | Otophysa | Characiphysae | Characiformes | Characoidei | Erythrinoidea | Serrasalmidae | Colossoma	Animalia	Chordata	Osteichthyes	Actinopterygii	Actinopteri	Neopterygii	Teleostei	Osteoglossocephalai	Clupeocephala	Otomorpha	Ostariophysi		Otophysa					Characiphysae	Characiformes	Characoidei	Erythrinoidea	Serrasalmidae				Colossoma		macropomum					Amazonas | Orinoco	"{"RedBookCategory": Casi Amenazada}"	UseValue: Pesca			Bogotá-Gregory, J. D. & J.A. Maldonado-Ocampo, J. A. 2006. Peces de la zona hidrogeográfica de la Amazonia, Colombia. Biota Colombiana 7 (1): 55-94. | Cala, P. 1977. Los peces de la Orinoquía colombiana, Lista preliminar anotada. Lozanía (Acta Zoológica Colombiana) 24: 1-21.	IAvH-P 2031, 5898, 10549, 11601, 11607	Lista de especies de peces de agua dulce de Colombia
urn:lsid:zoobank.org:act:83197BD4-BA8B-4404-BD5B-D478D1AEBD10	Metynnis argenteus	Ahl, 1923	Animalia | Chordata | Osteichthyes | Actinopterygii | Actinopteri | Neopterygii | Teleostei | Osteoglossocephalai | Clupeocephala | Otomorpha | Ostariophysi | Otophysa | Characiphysae | Characiformes | Characoidei | Erythrinoidea | Serrasalmidae | Metynnis	Animalia	Chordata	Osteichthyes	Actinopterygii	Actinopteri	Neopterygii	Teleostei	Osteoglossocephalai	Clupeocephala	Otomorpha	Ostariophysi		Otophysa					Characiphysae	Characiformes	Characoidei	Erythrinoidea	Serrasalmidae				Metynnis		argenteus					Amazonas | Orinoco		UseValue: Ornamental			Galvis, G., R. Sánchez, L. Mesa, Y. López, M.A. Gutiérrez, A.Gutiérrez, M.C. Leyva, C. Castellanos. 2007. Peces de la Amazonia colombiana con énfasis en especies de interés ornamental. Eds. A. I. Sanabria-Ochoa, P. Victoria-Daza, I. C. Beltran. Ministerio de Agricultura y Desarrollo Rural, INCODER, Universidad Nacional de Colombia - Departamento de Biología - Instituto de Ciencias Naturales, Inst…	IAvH-P 1399, IAvH-P 11260, IAvH-P 13864	Lista de especies de peces de agua dulce de Colombia
urn:lsid:zoobank.org:act:A8F748E9-C454-48E1-850E-92B78EB889A0	Metynnis hypsauchen	(Müller & Troschel, 1844)	Animalia | Chordata | Osteichthyes | Actinopterygii | Actinopteri | Neopterygii | Teleostei | Osteoglossocephalai | Clupeocephala | Otomorpha | Ostariophysi | Otophysa | Characiphysae | Characiformes | Characoidei | Erythrinoidea | Serrasalmidae | Metynnis	Animalia	Chordata	Osteichthyes	Actinopterygii	Actinopteri	Neopterygii	Teleostei	Osteoglossocephalai	Clupeocephala	Otomorpha	Ostariophysi		Otophysa					Characiphysae	Characiformes	Characoidei	Erythrinoidea	Serrasalmidae				Metynnis		hypsauchen					Amazonas | Orinoco		UseValue: Ornamental			Bogotá-Gregory, J. D., & Maldonado-Ocampo, J. A. 2005. La colección de peces del Instituto de Investigación de Recursos Biológicos Alexander von Humboldt. Nuevos registros y representatividad. Parte II: Amazonia. Dahlia (8): 61-69. | Maldonado-Ocampo, J.A. & Bogotá-Gregory, J.D. 2007. Peces. pp. 237-245. En: Villarreal-Leal, H. & Maldonado-Ocampo J. (comp.). Caracterización Biológica del Parque N…		Lista de especies de peces de agua dulce de Colombia
urn:lsid:zoobank.org:act:65CE6B39-7242-4F17-A935-EEC518EBD443	Metynnis lippincottianus	(Cope, 1870)	Animalia | Chordata | Osteichthyes | Actinopterygii | Actinopteri | Neopterygii | Teleostei | Osteoglossocephalai | Clupeocephala | Otomorpha | Ostariophysi | Otophysa | Characiphysae | Characiformes | Characoidei | Erythrinoidea | Serrasalmidae | Metynnis	Animalia	Chordata	Osteichthyes	Actinopterygii	Actinopteri	Neopterygii	Teleostei	Osteoglossocephalai	Clupeocephala	Otomorpha	Ostariophysi		Otophysa					Characiphysae	Characiformes	Characoidei	Erythrinoidea	Serrasalmidae				Metynnis		lippincottianus					Amazonas | Orinoco					Bogotá-Gregory, J. D., & Maldonado-Ocampo, J. A. 2005. La colección de peces del Instituto de Investigación de Recursos Biológicos Alexander von Humboldt. Nuevos registros y representatividad. Parte II: Amazonia. Dahlia (8): 61-69. | Maldonado-Ocampo, J.A. 2001. Peces del área de confluencia de los ríos Meta, Bita y Orinoco en el municipio de puerto carreño vichada - Colombia. Dahlia 4:61-74.		Lista de especies de peces de agua dulce de Colombia
urn:lsid:zoobank.org:act:D5CF17D8-FC1C-4D28-A903-C6914E17BAF0	Metynnis luna	Cope, 1878	Animalia | Chordata | Osteichthyes | Actinopterygii | Actinopteri | Neopterygii | Teleostei | Osteoglossocephalai | Clupeocephala | Otomorpha | Ostariophysi | Otophysa | Characiphysae | Characiformes | Characoidei | Erythrinoidea | Serrasalmidae | Metynnis	Animalia	Chordata	Osteichthyes	Actinopterygii	Actinopteri	Neopterygii	Teleostei	Osteoglossocephalai	Clupeocephala	Otomorpha	Ostariophysi		Otophysa					Characiphysae	Characiformes	Characoidei	Erythrinoidea	Serrasalmidae				Metynnis		luna					Amazonas | Orinoco		UseValue: Ornamental			Correa, S.B. 2003. Icthyofauna of lago Taraira, lower rio Apaporis system, Colombian Amazon. Dahlia 6: 59-68. | Maldonado-Ocampo, J.A. 2001. Peces del área de confluencia de los ríos Meta, Bita y Orinoco en el municipio de puerto carreño vichada - Colombia. Dahlia 4:61-74.		Lista de especies de peces de agua dulce de Colombia
urn:lsid:zoobank.org:act:11510D42-2007-4264-89EF-DABAFBDD1D3A	Myleus rhomboidalis	(Cuvier, 1818)	Animalia | Chordata | Osteichthyes | Actinopterygii | Actinopteri | Neopterygii | Teleostei | Osteoglossocephalai | Clupeocephala | Otomorpha | Ostariophysi | Otophysa | Characiphysae | Characiformes | Characoidei | Erythrinoidea | Serrasalmidae | Myleus	Animalia	Chordata	Osteichthyes	Actinopterygii	Actinopteri	Neopterygii	Teleostei	Osteoglossocephalai	Clupeocephala	Otomorpha	Ostariophysi		Otophysa					Characiphysae	Characiformes	Characoidei	Erythrinoidea	Serrasalmidae				Myleus		rhomboidalis					Amazonas					Bogotá-Gregory, J. D., & Maldonado-Ocampo, J. A. 2005. La colección de peces del Instituto de Investigación de Recursos Biológicos Alexander von Humboldt. Nuevos registros y representatividad Parte II: Amazonia. Dahlia, (8): 61-69		Lista de especies de peces de agua dulce de Colombia
urn:lsid:zoobank.org:act:B8E03778-7A09-4200-B6CA-23A9E9125664	Myleus setiger	Müller & Troschel, 1844	Animalia | Chordata | Osteichthyes | Actinopterygii | Actinopteri | Neopterygii | Teleostei | Osteoglossocephalai | Clupeocephala | Otomorpha | Ostariophysi | Otophysa | Characiphysae | Characiformes | Characoidei | Erythrinoidea | Serrasalmidae | Myleus	Animalia	Chordata	Osteichthyes	Actinopterygii	Actinopteri	Neopterygii	Teleostei	Osteoglossocephalai	Clupeocephala	Otomorpha	Ostariophysi		Otophysa					Characiphysae	Characiformes	Characoidei	Erythrinoidea	Serrasalmidae				Myleus		setiger					Amazonas | Orinoco					Bogotá-Gregory, J. D., & Maldonado-Ocampo, J. A. 2005. La colección de peces del Instituto de Investigación de Recursos Biológicos Alexander von Humboldt. Nuevos registros y representatividad. Parte II: Amazonia. Dahlia (8): 61-69. | Maldonado-Ocampo, J. A., M. Lugo, J.D. Bogotá-Gregory, C.A. Lasso, L. Vásquez, J.S, Usma, D.C. Taphorn, F. Provenzano Rizzi. 2006. Peces del río Tomo, cuenca del Ori…		Lista de especies de peces de agua dulce de Colombia
urn:lsid:zoobank.org:act:26DD6FDA-2801-45C2-B2CF-F7FA0C8BF4A4	Myleus torquatus	(Kner, 1858)	Animalia | Chordata | Osteichthyes | Actinopterygii | Actinopteri | Neopterygii | Teleostei | Osteoglossocephalai | Clupeocephala | Otomorpha | Ostariophysi | Otophysa | Characiphysae | Characiformes | Characoidei | Erythrinoidea | Serrasalmidae | Myleus	Animalia	Chordata	Osteichthyes	Actinopterygii	Actinopteri	Neopterygii	Teleostei	Osteoglossocephalai	Clupeocephala	Otomorpha	Ostariophysi		Otophysa					Characiphysae	Characiformes	Characoidei	Erythrinoidea	Serrasalmidae				Myleus		torquatus					Amazonas | Orinoco					Mojica, J. I. 1999. Lista preliminar de las especies de peces Dulceacuícolas de Colombia. Revista de la Academia Colombiana de Ciencias Exactas, Físicas y Naturales 23 (Suplemento Especial): 547-565 | Maldonado-Ocampo, J.A. 2001. Peces del área de confluencia de los ríos Meta, Bita y Orinoco en el municipio de puerto carreño vichada - Colombia. Dahlia 4:61-74.	ICN-MHN 2557, 3426, 3838	Lista de especies de peces de agua dulce de Colombia
urn:lsid:zoobank.org:act:D515CC36-C524-46A9-AFF6-B73776C44A2A	Myloplus asterias	(Müller & Troschel, 1844)	Animalia | Chordata | Osteichthyes | Actinopterygii | Actinopteri | Neopterygii | Teleostei | Osteoglossocephalai | Clupeocephala | Otomorpha | Ostariophysi | Otophysa | Characiphysae | Characiformes | Characoidei | Erythrinoidea | Serrasalmidae | Myloplus	Animalia	Chordata	Osteichthyes	Actinopterygii	Actinopteri	Neopterygii	Teleostei	Osteoglossocephalai	Clupeocephala	Otomorpha	Ostariophysi		Otophysa					Characiphysae	Characiformes	Characoidei	Erythrinoidea	Serrasalmidae				Myloplus		asterias					Amazonas		UseValue: Ornamental			Correa, S.B. 2003. Icthyofauna of lago Taraira, lower rio Apaporis system, Colombian Amazon. Dahlia 6: 59-68.		Lista de especies de peces de agua dulce de Colombia
urn:lsid:zoobank.org:act:73335E16-7BDD-41F8-8758-144C828E1B13	Myloplus rubripinnis	(Müller & Troschel, 1844)	Animalia | Chordata | Osteichthyes | Actinopterygii | Actinopteri | Neopterygii | Teleostei | Osteoglossocephalai | Clupeocephala | Otomorpha | Ostariophysi | Otophysa | Characiphysae | Characiformes | Characoidei | Erythrinoidea | Serrasalmidae | Myloplus	Animalia	Chordata	Osteichthyes	Actinopterygii	Actinopteri	Neopterygii	Teleostei	Osteoglossocephalai	Clupeocephala	Otomorpha	Ostariophysi		Otophysa					Characiphysae	Characiformes	Characoidei	Erythrinoidea	Serrasalmidae				Myloplus		rubripinnis					Amazonas | Orinoco		UseValue: Pesca | Ornamental			Mojica, J. I., G. Galvis, F. Arbeláez, M. Santos, S. Vejarano, E. Prieto-Piraquive, M. Arce, P. Sánchez-Duarte, C. Castellanos, A. Gutiérrez, S.R. Duque, J. Lobón-Cerviá & C. Granado-Lorencio. 2005. Peces de la cuenca del río Amazonas en Colombia: Región de Leticia. Biota Colombiana 6 (2): 191-210. | Cala, P. 1977. Los peces de la Orinoquía colombiana, Lista preliminar anotada. Lozanía (Acta Zool…		Lista de especies de peces de agua dulce de Colombia
urn:lsid:catalogueoflife.org:taxon:46e458e0-d35f-11e6-9d3f-bc764e092680:col20170428	Myloplus schomburgkii	(Jardine, 1841)	Animalia | Chordata | Osteichthyes | Actinopterygii | Actinopteri | Neopterygii | Teleostei | Osteoglossocephalai | Clupeocephala | Otomorpha | Ostariophysi | Otophysa | Characiphysae | Characiformes | Characoidei | Erythrinoidea | Serrasalmidae | Myloplus	Animalia	Chordata	Osteichthyes	Actinopterygii	Actinopteri	Neopterygii	Teleostei	Osteoglossocephalai	Clupeocephala	Otomorpha	Ostariophysi		Otophysa					Characiphysae	Characiformes	Characoidei	Erythrinoidea	Serrasalmidae				Myloplus		schomburgkii					Amazonas | Orinoco		UseValue: Ornamental			Bogotá-Gregory, J. D. & J.A. Maldonado-Ocampo 2005. La colección de peces del Instituto de Investigación de Recursos Biológicos Alexander von Humboldt. Nuevos registros y representatividad. Parte II: Amazonia. Dahlia 8: 61-69. | Cala, P. 1977. Los peces de la Orinoquía colombiana, Lista preliminar anotada. Lozanía (Acta Zoológica Colombiana) 24: 1-21.8.		Lista de especies de peces de agua dulce de Colombia
urn:lsid:zoobank.org:act:61C40869-9ABC-4139-A873-94AF57D9F1FB	Mylossoma acanthogaster	(Valenciennes, 1850)	Animalia | Chordata | Osteichthyes | Actinopterygii | Actinopteri | Neopterygii | Teleostei | Osteoglossocephalai | Clupeocephala | Otomorpha | Ostariophysi | Otophysa | Characiphysae | Characiformes | Characoidei | Erythrinoidea | Serrasalmidae | Mylossoma	Animalia	Chordata	Osteichthyes	Actinopterygii	Actinopteri	Neopterygii	Teleostei	Osteoglossocephalai	Clupeocephala	Otomorpha	Ostariophysi		Otophysa					Characiphysae	Characiformes	Characoidei	Erythrinoidea	Serrasalmidae				Mylossoma		acanthogaster					Caribe	"{"RedBookCategory": Vulnerable (A2d)}"				Usma, S., L. Vásquez & J. I. Mojica. 2002. Mylossoma acanthogaster. pp: 166-167. En: Mojica, J. I., C.Castellanos, S. Usma y R. Álvarez (Eds.). Libro rojo de peces Dulceacuícolas de Colombia, La serie Libros Rojos de Especies amenazadas de Colombia. Instituto de Ciencias Naturales, Universidad Nacional de Colombia, Ministerio del Medio Ambiente, Bogotá, Colombia.		Lista de especies de peces de agua dulce de Colombia
urn:lsid:zoobank.org:act:260F1305-A69C-4C9F-ABFF-D363E0500C27	Mylossoma aureum	(Spix & Agassiz, 1829)	Animalia | Chordata | Osteichthyes | Actinopterygii | Actinopteri | Neopterygii | Teleostei | Osteoglossocephalai | Clupeocephala | Otomorpha | Ostariophysi | Otophysa | Characiphysae | Characiformes | Characoidei | Erythrinoidea | Serrasalmidae | Mylossoma	Animalia	Chordata	Osteichthyes	Actinopterygii	Actinopteri	Neopterygii	Teleostei	Osteoglossocephalai	Clupeocephala	Otomorpha	Ostariophysi		Otophysa					Characiphysae	Characiformes	Characoidei	Erythrinoidea	Serrasalmidae				Mylossoma		aureum					Amazonas | Orinoco		UseValue: Pesca			Mojica, J. I., G. Galvis, F. Arbeláez, M. Santos, S. Vejarano, E. Prieto-Piraquive, M. Arce, P. Sánchez-Duarte, C. Castellanos, A. Gutiérrez, S.R. Duque, J. Lobón-Cerviá & C. Granado-Lorencio. 2005. Peces de la cuenca del río Amazonas en Colombia: Región de Leticia. Biota Colombiana 6 (2): 191-210.		Lista de especies de peces de agua dulce de Colombia
urn:lsid:catalogueoflife.org:taxon:3252112e-d35f-11e6-9d3f-bc764e092680:col20170428	Mylossoma duriventre	(Cuvier, 1818)	Animalia | Chordata | Osteichthyes | Actinopterygii | Actinopteri | Neopterygii | Teleostei | Osteoglossocephalai | Clupeocephala | Otomorpha | Ostariophysi | Otophysa | Characiphysae | Characiformes | Characoidei | Erythrinoidea | Serrasalmidae | Mylossoma	Animalia	Chordata	Osteichthyes	Actinopterygii	Actinopteri	Neopterygii	Teleostei	Osteoglossocephalai	Clupeocephala	Otomorpha	Ostariophysi		Otophysa					Characiphysae	Characiformes	Characoidei	Erythrinoidea	Serrasalmidae				Mylossoma		duriventre					Amazonas | Orinoco		UseValue: Pesca			Mojica, J. I., G. Galvis, F. Arbeláez, M. Santos, S. Vejarano, E. Prieto-Piraquive, M. Arce, P. Sánchez-Duarte, C. Castellanos, A. Gutiérrez, S.R. Duque, J. Lobón-Cerviá & C. Granado-Lorencio. 2005. Peces de la cuenca del río Amazonas en Colombia: Región de Leticia. Biota Colombiana 6 (2): 191-210. | Cala, P. 1977. Los peces de la Orinoquía colombiana, Lista preliminar anotada. Lozanía (Acta Zool…		Lista de especies de peces de agua dulce de Colombia
urn:lsid:zoobank.org:act:4E761DCE-85CD-4BD4-A250-F58E54D79BD9	Piaractus brachypomus	(Cuvier, 1818)	Animalia | Chordata | Osteichthyes | Actinopterygii | Actinopteri | Neopterygii | Teleostei | Osteoglossocephalai | Clupeocephala | Otomorpha | Ostariophysi | Otophysa | Characiphysae | Characiformes | Characoidei | Erythrinoidea | Serrasalmidae | Piaractus	Animalia	Chordata	Osteichthyes	Actinopterygii	Actinopteri	Neopterygii	Teleostei	Osteoglossocephalai	Clupeocephala	Otomorpha	Ostariophysi		Otophysa					Characiphysae	Characiformes	Characoidei	Erythrinoidea	Serrasalmidae				Piaractus		brachypomus					Amazonas | Orinoco		UseValue: Pesca			Mojica, J. I., G. Galvis, F. Arbeláez, M. Santos, S. Vejarano, E. Prieto-Piraquive, M. Arce, P. Sánchez-Duarte, C. Castellanos, A. Gutiérrez, S.R. Duque, J. Lobón-Cerviá & C. Granado-Lorencio. 2005. Peces de la cuenca del río Amazonas en Colombia: Región de Leticia. Biota Colombiana 6 (2): 191-210. | Cala, P. 1977. Los peces de la Orinoquía colombiana, Lista preliminar anotada. Lozanía (Acta Zool…		Lista de especies de peces de agua dulce de Colombia
urn:lsid:zoobank.org:act:863E6B4F-B2AC-417E-8C11-D36BCE5A1CDB	Pristobrycon aureus	(Spix & Agassiz, 1829)	Animalia | Chordata | Osteichthyes | Actinopterygii | Actinopteri | Neopterygii | Teleostei | Osteoglossocephalai | Clupeocephala | Otomorpha | Ostariophysi | Otophysa | Characiphysae | Characiformes | Characoidei | Erythrinoidea | Serrasalmidae | Pristobrycon	Animalia	Chordata	Osteichthyes	Actinopterygii	Actinopteri	Neopterygii	Teleostei	Osteoglossocephalai	Clupeocephala	Otomorpha	Ostariophysi		Otophysa					Characiphysae	Characiformes	Characoidei	Erythrinoidea	Serrasalmidae				Pristobrycon		aureus					Amazonas					Bogotá-Gregory, J. D., & Maldonado-Ocampo, J. A. 2006. Peces de la zona hidrogeográfica de la Amazonia, Colombia. Biota Colombiana 7 (1): 55-94.	ICN-MHN 5251	Lista de especies de peces de agua dulce de Colombia
urn:lsid:zoobank.org:act:F6699A29-BADA-4EDF-845D-C62D54716857	Pristobrycon calmoni	(Steindachner, 1908)	Animalia | Chordata | Osteichthyes | Actinopterygii | Actinopteri | Neopterygii | Teleostei | Osteoglossocephalai | Clupeocephala | Otomorpha | Ostariophysi | Otophysa | Characiphysae | Characiformes | Characoidei | Erythrinoidea | Serrasalmidae | Pristobrycon	Animalia	Chordata	Osteichthyes	Actinopterygii	Actinopteri	Neopterygii	Teleostei	Osteoglossocephalai	Clupeocephala	Otomorpha	Ostariophysi		Otophysa					Characiphysae	Characiformes	Characoidei	Erythrinoidea	Serrasalmidae				Pristobrycon		calmoni					Amazonas | Orinoco					Mojica, J. I., G. Galvis, F. Arbeláez, M. Santos, S. Vejarano, E. Prieto-Piraquive, M. Arce, P. Sánchez-Duarte, C. Castellanos, A. Gutiérrez, S.R. Duque, J. Lobón-Cerviá & C. Granado-Lorencio. 2005. Peces de la cuenca del río Amazonas en Colombia: Región de Leticia. Biota Colombiana 6 (2): 191-210.		Lista de especies de peces de agua dulce de Colombia
urn:lsid:zoobank.org:act:42B81120-B084-4263-8BAF-E953AA27D295	Pristobrycon careospinus	Fink & Machado-Allison, 1992	Animalia | Chordata | Osteichthyes | Actinopterygii | Actinopteri | Neopterygii | Teleostei | Osteoglossocephalai | Clupeocephala | Otomorpha | Ostariophysi | Otophysa | Characiphysae | Characiformes | Characoidei | Erythrinoidea | Serrasalmidae | Pristobrycon	Animalia	Chordata	Osteichthyes	Actinopterygii	Actinopteri	Neopterygii	Teleostei	Osteoglossocephalai	Clupeocephala	Otomorpha	Ostariophysi		Otophysa					Characiphysae	Characiformes	Characoidei	Erythrinoidea	Serrasalmidae				Pristobrycon		careospinus					Amazonas | Orinoco					Bogotá-Gregory, J. D., & Maldonado-Ocampo, J. A. 2005. La colección de peces del Instituto de Investigación de Recursos Biológicos Alexander von Humboldt. Nuevos registros y representatividad. Parte II: Amazonia. Dahlia (8): 61-69. | Maldonado-Ocampo, J. A., M. Lugo, J.D. Bogotá-Gregory, C.A. Lasso, L. Vásquez, J.S, Usma, D.C. Taphorn, F. Provenzano Rizzi. 2006. Peces del río Tomo, cuenca del Ori…		Lista de especies de peces de agua dulce de Colombia
urn:lsid:zoobank.org:act:15A210EF-DC17-4C7D-92D7-24D1B2651446	Pristobrycon maculipinnis	Fink & Machado-Allison, 1992	Animalia | Chordata | Osteichthyes | Actinopterygii | Actinopteri | Neopterygii | Teleostei | Osteoglossocephalai | Clupeocephala | Otomorpha | Ostariophysi | Otophysa | Characiphysae | Characiformes | Characoidei | Erythrinoidea | Serrasalmidae | Pristobrycon	Animalia	Chordata	Osteichthyes	Actinopterygii	Actinopteri	Neopterygii	Teleostei	Osteoglossocephalai	Clupeocephala	Otomorpha	Ostariophysi		Otophysa					Characiphysae	Characiformes	Characoidei	Erythrinoidea	Serrasalmidae				Pristobrycon		maculipinnis					Amazonas					Correa, S.B. 2003. Icthyofauna of lago Taraira, lower rio Apaporis system, Colombian Amazon. Dahlia 6: 59-68.		Lista de especies de peces de agua dulce de Colombia
urn:lsid:zoobank.org:act:8E725C7E-1D36-4197-81B8-0ABAEB3A4717	Pristobrycon striolatus	(Steindachner, 1908)	Animalia | Chordata | Osteichthyes | Actinopterygii | Actinopteri | Neopterygii | Teleostei | Osteoglossocephalai | Clupeocephala | Otomorpha | Ostariophysi | Otophysa | Characiphysae | Characiformes | Characoidei | Erythrinoidea | Serrasalmidae | Pristobrycon	Animalia	Chordata	Osteichthyes	Actinopterygii	Actinopteri	Neopterygii	Teleostei	Osteoglossocephalai	Clupeocephala	Otomorpha	Ostariophysi		Otophysa					Characiphysae	Characiformes	Characoidei	Erythrinoidea	Serrasalmidae				Pristobrycon		striolatus					Amazonas | Orinoco					Correa, S.B. 2003. Icthyofauna of lago Taraira, lower rio Apaporis system, Colombian Amazon. Dahlia 6: 59-68. | Maldonado-Ocampo, J. A., M. Lugo, J.D. Bogotá-Gregory, C.A. Lasso, L. Vásquez, J.S, Usma, D.C. Taphorn, F. Provenzano Rizzi. 2006. Peces del río Tomo, cuenca del Orinoco, Colombia. Biota colombiana 7 (1): 113-128.		Lista de especies de peces de agua dulce de Colombia
urn:lsid:zoobank.org:act:FA5E3D3F-D211-4CFD-BEAA-75899870B7BA	Pygocentrus cariba	(Humboldt & Valenciennes, 1821)	Animalia | Chordata | Osteichthyes | Actinopterygii | Actinopteri | Neopterygii | Teleostei | Osteoglossocephalai | Clupeocephala | Otomorpha | Ostariophysi | Otophysa | Characiphysae | Characiformes | Characoidei | Erythrinoidea | Serrasalmidae | Pygocentrus	Animalia	Chordata	Osteichthyes	Actinopterygii	Actinopteri	Neopterygii	Teleostei	Osteoglossocephalai	Clupeocephala	Otomorpha	Ostariophysi		Otophysa					Characiphysae	Characiformes	Characoidei	Erythrinoidea	Serrasalmidae				Pygocentrus		cariba					Orinoco		UseValue: Pesca			Maldonado-Ocampo, J.A. 2001. Peces del área de confluencia de los ríos Meta, Bita y Orinoco en el municipio de puerto carreño vichada - Colombia. Dahlia 4:61-74.		Lista de especies de peces de agua dulce de Colombia
urn:lsid:zoobank.org:act:698E52B0-6DBA-468E-ADB0-5080D449CB31	Pygocentrus nattereri	Kner, 1858	Animalia | Chordata | Osteichthyes | Actinopterygii | Actinopteri | Neopterygii | Teleostei | Osteoglossocephalai | Clupeocephala | Otomorpha | Ostariophysi | Otophysa | Characiphysae | Characiformes | Characoidei | Erythrinoidea | Serrasalmidae | Pygocentrus	Animalia	Chordata	Osteichthyes	Actinopterygii	Actinopteri	Neopterygii	Teleostei	Osteoglossocephalai	Clupeocephala	Otomorpha	Ostariophysi		Otophysa					Characiphysae	Characiformes	Characoidei	Erythrinoidea	Serrasalmidae				Pygocentrus		nattereri					Amazonas | Orinoco		UseValue: Pesca			Mojica, J. I., G. Galvis, F. Arbeláez, M. Santos, S. Vejarano, E. Prieto-Piraquive, M. Arce, P. Sánchez-Duarte, C. Castellanos, A. Gutiérrez, S.R. Duque, J. Lobón-Cerviá & C. Granado-Lorencio. 2005. Peces de la cuenca del río Amazonas en Colombia: Región de Leticia. Biota Colombiana 6 (2): 191-210.		Lista de especies de peces de agua dulce de Colombia
urn:lsid:catalogueoflife.org:taxon:46e455e3-d35f-11e6-9d3f-bc764e092680:col20170428	Pygopristis denticulata	(Cuvier, 1819)	Animalia | Chordata | Osteichthyes | Actinopterygii | Actinopteri | Neopterygii | Teleostei | Osteoglossocephalai | Clupeocephala | Otomorpha | Ostariophysi | Otophysa | Characiphysae | Characiformes | Characoidei | Erythrinoidea | Serrasalmidae | Pygopristis	Animalia	Chordata	Osteichthyes	Actinopterygii	Actinopteri	Neopterygii	Teleostei	Osteoglossocephalai	Clupeocephala	Otomorpha	Ostariophysi		Otophysa					Characiphysae	Characiformes	Characoidei	Erythrinoidea	Serrasalmidae				Pygopristis		denticulata					Orinoco					Maldonado-Ocampo, J. A., Lugo, M., Bogotá-Gregory, J. D., Lasso, C.A., Vásquez, L., Usma, J. S., Taphorn, D.C., Provenzano Rizzi, F. 2006. Peces del río Tomo, cuenca del Orinoco, Colombia. Biota Colombiana 7 (1): 113-128.		Lista de especies de peces de agua dulce de Colombia
urn:lsid:zoobank.org:act:5087F6EC-E2AC-4E8B-9D8B-C6124AB45919	Serrasalmus altuvei	Ramírez, 1965	Animalia | Chordata | Osteichthyes | Actinopterygii | Actinopteri | Neopterygii | Teleostei | Osteoglossocephalai | Clupeocephala | Otomorpha | Ostariophysi | Otophysa | Characiphysae | Characiformes | Characoidei | Erythrinoidea | Serrasalmidae | Serrasalmus	Animalia	Chordata	Osteichthyes	Actinopterygii	Actinopteri	Neopterygii	Teleostei	Osteoglossocephalai	Clupeocephala	Otomorpha	Ostariophysi		Otophysa					Characiphysae	Characiformes	Characoidei	Erythrinoidea	Serrasalmidae				Serrasalmus		altuvei					Amazonas | Orinoco					Correa, S.B. 2003. Icthyofauna of lago Taraira, lower rio Apaporis system, Colombian Amazon. Dahlia 6: 59-68. | Maldonado-Ocampo, J.A. 2001. Peces del área de confluencia de los ríos Meta, Bita y Orinoco en el municipio de puerto carreño vichada - Colombia. Dahlia 4:61-74.		Lista de especies de peces de agua dulce de Colombia
urn:lsid:zoobank.org:act:93829CCF-62A8-4DA6-860A-FF8ACF1D05F9	Serrasalmus compressus	Jégu, Leão & Santos, 1991	Animalia | Chordata | Osteichthyes | Actinopterygii | Actinopteri | Neopterygii | Teleostei | Osteoglossocephalai | Clupeocephala | Otomorpha | Ostariophysi | Otophysa | Characiphysae | Characiformes | Characoidei | Erythrinoidea | Serrasalmidae | Serrasalmus	Animalia	Chordata	Osteichthyes	Actinopterygii	Actinopteri	Neopterygii	Teleostei	Osteoglossocephalai	Clupeocephala	Otomorpha	Ostariophysi		Otophysa					Characiphysae	Characiformes	Characoidei	Erythrinoidea	Serrasalmidae				Serrasalmus		compressus					Amazonas					Galvis, G., R. Sánchez, L. Mesa, Y. López, M.A. Gutiérrez, A.Gutiérrez, M.C. Leyva, C. Castellanos. 2007. Peces de la Amazonia colombiana con énfasis en especies de interés ornamental. Eds. A. I. Sanabria-Ochoa, P. Victoria-Daza, I. C. Beltran. Ministerio de Agricultura y Desarrollo Rural, INCODER, Universidad Nacional de Colombia - Departamento de Biología - Instituto de Ciencias Naturales, Inst…		Lista de especies de peces de agua dulce de Colombia
urn:lsid:zoobank.org:act:948732D5-FFCE-4159-820C-A8D9FBDDE0CD	Serrasalmus eigenmanni	Norman, 1929	Animalia | Chordata | Osteichthyes | Actinopterygii | Actinopteri | Neopterygii | Teleostei | Osteoglossocephalai | Clupeocephala | Otomorpha | Ostariophysi | Otophysa | Characiphysae | Characiformes | Characoidei | Erythrinoidea | Serrasalmidae | Serrasalmus	Animalia	Chordata	Osteichthyes	Actinopterygii	Actinopteri	Neopterygii	Teleostei	Osteoglossocephalai	Clupeocephala	Otomorpha	Ostariophysi		Otophysa					Characiphysae	Characiformes	Characoidei	Erythrinoidea	Serrasalmidae				Serrasalmus		eigenmanni					Amazonas						CZUT-IC 7334	Lista de especies de peces de agua dulce de Colombia
urn:lsid:zoobank.org:act:AA8CF793-50FD-483A-8876-209DC1A5561F	Serrasalmus elongatus	Kner, 1858	Animalia | Chordata | Osteichthyes | Actinopterygii | Actinopteri | Neopterygii | Teleostei | Osteoglossocephalai | Clupeocephala | Otomorpha | Ostariophysi | Otophysa | Characiphysae | Characiformes | Characoidei | Erythrinoidea | Serrasalmidae | Serrasalmus	Animalia	Chordata	Osteichthyes	Actinopterygii	Actinopteri	Neopterygii	Teleostei	Osteoglossocephalai	Clupeocephala	Otomorpha	Ostariophysi		Otophysa					Characiphysae	Characiformes	Characoidei	Erythrinoidea	Serrasalmidae				Serrasalmus		elongatus					Amazonas					Mojica, J. I., G. Galvis, F. Arbeláez, M. Santos, S. Vejarano, E. Prieto-Piraquive, M. Arce, P. Sánchez-Duarte, C. Castellanos, A. Gutiérrez, S.R. Duque, J. Lobón-Cerviá & C. Granado-Lorencio. 2005. Peces de la cuenca del río Amazonas en Colombia: Región de Leticia. Biota Colombiana 6 (2): 191-210.		Lista de especies de peces de agua dulce de Colombia
urn:lsid:zoobank.org:act:322963F8-CF6E-44DC-9C5E-C10D8C7651C0	Serrasalmus gouldingi	(Fink & Machado-Allison, 1992)	Animalia | Chordata | Osteichthyes | Actinopterygii | Actinopteri | Neopterygii | Teleostei | Osteoglossocephalai | Clupeocephala | Otomorpha | Ostariophysi | Otophysa | Characiphysae | Characiformes | Characoidei | Erythrinoidea | Serrasalmidae | Serrasalmus	Animalia	Chordata	Osteichthyes	Actinopterygii	Actinopteri	Neopterygii	Teleostei	Osteoglossocephalai	Clupeocephala	Otomorpha	Ostariophysi		Otophysa					Characiphysae	Characiformes	Characoidei	Erythrinoidea	Serrasalmidae				Serrasalmus		gouldingi					Amazonas					Bogotá-Gregory, J. D., & Maldonado-Ocampo, J. A. 2006. Peces de la zona hidrogeográfica de la Amazonia, Colombia. Biota Colombiana 7 (1): 55-94.	IAvH-P 262	Lista de especies de peces de agua dulce de Colombia
urn:lsid:zoobank.org:act:70626509-1301-4906-9FAC-1E5D3F9A6F0A	Serrasalmus hollandi	Eigenmann, 1915	Animalia | Chordata | Osteichthyes | Actinopterygii | Actinopteri | Neopterygii | Teleostei | Osteoglossocephalai | Clupeocephala | Otomorpha | Ostariophysi | Otophysa | Characiphysae | Characiformes | Characoidei | Erythrinoidea | Serrasalmidae | Serrasalmus	Animalia	Chordata	Osteichthyes	Actinopterygii	Actinopteri	Neopterygii	Teleostei	Osteoglossocephalai	Clupeocephala	Otomorpha	Ostariophysi		Otophysa					Characiphysae	Characiformes	Characoidei	Erythrinoidea	Serrasalmidae				Serrasalmus		hollandi					Amazonas					Mojica, J. I., G. Galvis, F. Arbeláez, M. Santos, S. Vejarano, E. Prieto-Piraquive, M. Arce, P. Sánchez-Duarte, C. Castellanos, A. Gutiérrez, S.R. Duque, J. Lobón-Cerviá & C. Granado-Lorencio. 2005. Peces de la cuenca del río Amazonas en Colombia: Región de Leticia. Biota Colombiana 6 (2): 191-210.		Lista de especies de peces de agua dulce de Colombia
urn:lsid:zoobank.org:act:86EB89FC-BFE5-48DD-8B93-48672AA2B9F2	Serrasalmus humeralis	Valenciennes, 1850	Animalia | Chordata | Osteichthyes | Actinopterygii | Actinopteri | Neopterygii | Teleostei | Osteoglossocephalai | Clupeocephala | Otomorpha | Ostariophysi | Otophysa | Characiphysae | Characiformes | Characoidei | Erythrinoidea | Serrasalmidae | Serrasalmus	Animalia	Chordata	Osteichthyes	Actinopterygii	Actinopteri	Neopterygii	Teleostei	Osteoglossocephalai	Clupeocephala	Otomorpha	Ostariophysi		Otophysa					Characiphysae	Characiformes	Characoidei	Erythrinoidea	Serrasalmidae				Serrasalmus		humeralis					Amazonas					Bogotá-Gregory, J. D., & Maldonado-Ocampo, J. A. 2006. Peces de la zona hidrogeográfica de la Amazonia, Colombia. Biota Colombiana 7 (1): 55-94.	ICN-MHN 5255, 6108	Lista de especies de peces de agua dulce de Colombia
urn:lsid:zoobank.org:act:9E6876B8-E150-499D-A92C-1EFCD7546EB9	Serrasalmus irritans	Peters, 1877	Animalia | Chordata | Osteichthyes | Actinopterygii | Actinopteri | Neopterygii | Teleostei | Osteoglossocephalai | Clupeocephala | Otomorpha | Ostariophysi | Otophysa | Characiphysae | Characiformes | Characoidei | Erythrinoidea | Serrasalmidae | Serrasalmus	Animalia	Chordata	Osteichthyes	Actinopterygii	Actinopteri	Neopterygii	Teleostei	Osteoglossocephalai	Clupeocephala	Otomorpha	Ostariophysi		Otophysa					Characiphysae	Characiformes	Characoidei	Erythrinoidea	Serrasalmidae				Serrasalmus		irritans					Orinoco					Maldonado-Ocampo, J.A. 2001. Peces del área de confluencia de los ríos Meta, Bita y Orinoco en el municipio de puerto carreño vichada - Colombia. Dahlia 4:61-74.		Lista de especies de peces de agua dulce de Colombia
urn:lsid:zoobank.org:act:76C4C9E3-15D9-455F-AC8E-5E0A9C442F58	Serrasalmus maculatus	Kner, 1858	Animalia | Chordata | Osteichthyes | Actinopterygii | Actinopteri | Neopterygii | Teleostei | Osteoglossocephalai | Clupeocephala | Otomorpha | Ostariophysi | Otophysa | Characiphysae | Characiformes | Characoidei | Erythrinoidea | Serrasalmidae | Serrasalmus	Animalia	Chordata	Osteichthyes	Actinopterygii	Actinopteri	Neopterygii	Teleostei	Osteoglossocephalai	Clupeocephala	Otomorpha	Ostariophysi		Otophysa					Characiphysae	Characiformes	Characoidei	Erythrinoidea	Serrasalmidae				Serrasalmus		maculatus					Amazonas					Jégu, M. & G. Dos Santos. 2001. Mise au point à propos de Serrasalmus spilopleura Kner, 1858 et réhabilitation de S. maculatus Kner, 1858 (Characidae: Serrasalminae). Cybium 25 (2):119-143.		Lista de especies de peces de agua dulce de Colombia
urn:lsid:zoobank.org:act:9849B65C-0AE1-429F-9288-A939EB83796B	Serrasalmus manueli	(Fernández-Yépez & Ramírez, 1967)	Animalia | Chordata | Osteichthyes | Actinopterygii | Actinopteri | Neopterygii | Teleostei | Osteoglossocephalai | Clupeocephala | Otomorpha | Ostariophysi | Otophysa | Characiphysae | Characiformes | Characoidei | Erythrinoidea | Serrasalmidae | Serrasalmus	Animalia	Chordata	Osteichthyes	Actinopterygii	Actinopteri	Neopterygii	Teleostei	Osteoglossocephalai	Clupeocephala	Otomorpha	Ostariophysi		Otophysa					Characiphysae	Characiformes	Characoidei	Erythrinoidea	Serrasalmidae				Serrasalmus		manueli					Amazonas | Orinoco					Galvis, G., R. Sánchez, L. Mesa, Y. López, M.A. Gutiérrez, A.Gutiérrez, M.C. Leyva, C. Castellanos. 2007. Peces de la Amazonia colombiana con énfasis en especies de interés ornamental. Eds. A. I. Sanabria-Ochoa, P. Victoria-Daza, I. C. Beltran. Ministerio de Agricultura y Desarrollo Rural, INCODER, Universidad Nacional de Colombia - Departamento de Biología - Instituto de Ciencias Naturales, Inst…		Lista de especies de peces de agua dulce de Colombia
urn:lsid:zoobank.org:act:31BBD3B9-5810-4EA6-B388-15405B06EAFE	Serrasalmus medinai	Ramírez, 1965	Animalia | Chordata | Osteichthyes | Actinopterygii | Actinopteri | Neopterygii | Teleostei | Osteoglossocephalai | Clupeocephala | Otomorpha | Ostariophysi | Otophysa | Characiphysae | Characiformes | Characoidei | Erythrinoidea | Serrasalmidae | Serrasalmus	Animalia	Chordata	Osteichthyes	Actinopterygii	Actinopteri	Neopterygii	Teleostei	Osteoglossocephalai	Clupeocephala	Otomorpha	Ostariophysi		Otophysa					Characiphysae	Characiformes	Characoidei	Erythrinoidea	Serrasalmidae				Serrasalmus		medinai					Amazonas | Orinoco					Mojica, J. I., G. Galvis, F. Arbeláez, M. Santos, S. Vejarano, E. Prieto-Piraquive, M. Arce, P. Sánchez-Duarte, C. Castellanos, A. Gutiérrez, S.R. Duque, J. Lobón-Cerviá & C. Granado-Lorencio. 2005. Peces de la cuenca del río Amazonas en Colombia: Región de Leticia. Biota Colombiana 6 (2): 191-210.		Lista de especies de peces de agua dulce de Colombia
urn:lsid:zoobank.org:act:8C239E58-0538-4D72-91C0-6BBA11C414DA	Serrasalmus nalseni	Fernández-Yépez, 1969	Animalia | Chordata | Osteichthyes | Actinopterygii | Actinopteri | Neopterygii | Teleostei | Osteoglossocephalai | Clupeocephala | Otomorpha | Ostariophysi | Otophysa | Characiphysae | Characiformes | Characoidei | Erythrinoidea | Serrasalmidae | Serrasalmus	Animalia	Chordata	Osteichthyes	Actinopterygii	Actinopteri	Neopterygii	Teleostei	Osteoglossocephalai	Clupeocephala	Otomorpha	Ostariophysi		Otophysa					Characiphysae	Characiformes	Characoidei	Erythrinoidea	Serrasalmidae				Serrasalmus		nalseni					Amazonas					Correa, S.B. 2003. Icthyofauna of lago Taraira, lower rio Apaporis system, Colombian Amazon. Dahlia, 6: 59-68		Lista de especies de peces de agua dulce de Colombia
urn:lsid:zoobank.org:act:025B40B4-A8E5-40A3-AA41-CBAE6FF6B977	Serrasalmus rhombeus	(Linnaeus, 1766)	Animalia | Chordata | Osteichthyes | Actinopterygii | Actinopteri | Neopterygii | Teleostei | Osteoglossocephalai | Clupeocephala | Otomorpha | Ostariophysi | Otophysa | Characiphysae | Characiformes | Characoidei | Erythrinoidea | Serrasalmidae | Serrasalmus	Animalia	Chordata	Osteichthyes	Actinopterygii	Actinopteri	Neopterygii	Teleostei	Osteoglossocephalai	Clupeocephala	Otomorpha	Ostariophysi		Otophysa					Characiphysae	Characiformes	Characoidei	Erythrinoidea	Serrasalmidae				Serrasalmus		rhombeus					Amazonas | Orinoco		UseValue: Pesca			Mojica, J. I., G. Galvis, F. Arbeláez, M. Santos, S. Vejarano, E. Prieto-Piraquive, M. Arce, P. Sánchez-Duarte, C. Castellanos, A. Gutiérrez, S.R. Duque, J. Lobón-Cerviá & C. Granado-Lorencio. 2005. Peces de la cuenca del río Amazonas en Colombia: Región de Leticia. Biota Colombiana 6 (2): 191-210.		Lista de especies de peces de agua dulce de Colombia
urn:lsid:zoobank.org:act:2931C6FC-C7BE-4E06-899A-BC412580EECC	Serrasalmus sanchezi	Géry, 1964	Animalia | Chordata | Osteichthyes | Actinopterygii | Actinopteri | Neopterygii | Teleostei | Osteoglossocephalai | Clupeocephala | Otomorpha | Ostariophysi | Otophysa | Characiphysae | Characiformes | Characoidei | Erythrinoidea | Serrasalmidae | Serrasalmus	Animalia	Chordata	Osteichthyes	Actinopterygii	Actinopteri	Neopterygii	Teleostei	Osteoglossocephalai	Clupeocephala	Otomorpha	Ostariophysi		Otophysa					Characiphysae	Characiformes	Characoidei	Erythrinoidea	Serrasalmidae				Serrasalmus		sanchezi					Amazonas						IAvH-P 10526-10528, 10539, 10554-10556, 10559, 11543-11552, 11585	Lista de especies de peces de agua dulce de Colombia
urn:lsid:zoobank.org:act:B9FE8B97-FA07-43C6-A98D-786B1B973091	Serrasalmus spilopleura	Kner, 1858	Animalia | Chordata | Osteichthyes | Actinopterygii | Actinopteri | Neopterygii | Teleostei | Osteoglossocephalai | Clupeocephala | Otomorpha | Ostariophysi | Otophysa | Characiphysae | Characiformes | Characoidei | Erythrinoidea | Serrasalmidae | Serrasalmus	Animalia	Chordata	Osteichthyes	Actinopterygii	Actinopteri	Neopterygii	Teleostei	Osteoglossocephalai	Clupeocephala	Otomorpha	Ostariophysi		Otophysa					Characiphysae	Characiformes	Characoidei	Erythrinoidea	Serrasalmidae				Serrasalmus		spilopleura					Amazonas | Orinoco					Mojica, J. I., G. Galvis, F. Arbeláez, M. Santos, S. Vejarano, E. Prieto-Piraquive, M. Arce, P. Sánchez-Duarte, C. Castellanos, A. Gutiérrez, S.R. Duque, J. Lobón-Cerviá & C. Granado-Lorencio. 2005. Peces de la cuenca del río Amazonas en Colombia: Región de Leticia. Biota Colombiana 6 (2): 191-210. | Galvis G., J. I. Mojica, F. Provenzano, C. Lasso, D. Taphorn, R. Royero, C. Castellanos, A. Gutié…		Lista de especies de peces de agua dulce de Colombia
urn:lsid:zoobank.org:act:D2C516BE-080D-4AC3-87BA-9B567EF9C1DB	Anodus elongatus	Agassiz, 1829	Animalia | Chordata | Osteichthyes | Actinopterygii | Actinopteri | Neopterygii | Teleostei | Osteoglossocephalai | Clupeocephala | Otomorpha | Ostariophysi | Otophysa | Characiphysae | Characiformes | Characoidei | Erythrinoidea | Hemiodontidae | Anodontinae | Anodus	Animalia	Chordata	Osteichthyes	Actinopterygii	Actinopteri	Neopterygii	Teleostei	Osteoglossocephalai	Clupeocephala	Otomorpha	Ostariophysi		Otophysa					Characiphysae	Characiformes	Characoidei	Erythrinoidea	Hemiodontidae	Anodontinae			Anodus		elongatus					Amazonas					Mojica, J. I., G. Galvis, F. Arbeláez, M. Santos, S. Vejarano, E. Prieto-Piraquive, M. Arce, P. Sánchez-Duarte, C. Castellanos, A. Gutiérrez, S.R. Duque, J. Lobón-Cerviá & C. Granado-Lorencio. 2005. Peces de la cuenca del río Amazonas en Colombia: Región de Leticia. Biota Colombiana 6 (2): 191-210.		Lista de especies de peces de agua dulce de Colombia
urn:lsid:zoobank.org:act:4ECBC6D9-2F61-4F3A-B40E-3D0F5C5ABD6A	Anodus orinocensis	(Steindachner, 1887)	Animalia | Chordata | Osteichthyes | Actinopterygii | Actinopteri | Neopterygii | Teleostei | Osteoglossocephalai | Clupeocephala | Otomorpha | Ostariophysi | Otophysa | Characiphysae | Characiformes | Characoidei | Erythrinoidea | Hemiodontidae | Anodontinae | Anodus	Animalia	Chordata	Osteichthyes	Actinopterygii	Actinopteri	Neopterygii	Teleostei	Osteoglossocephalai	Clupeocephala	Otomorpha	Ostariophysi		Otophysa					Characiphysae	Characiformes	Characoidei	Erythrinoidea	Hemiodontidae	Anodontinae			Anodus		orinocensis					Orinoco					Zapata, L. A. & J.S. Usma. 2013. Guía de las especies Migratorias de la Biodiversidad en Colombia. Peces. Vol. 2. Ministerio de Ambiente y Desarrollo Sostenible / WWF-Colombia. Bogotá, D.C. Colombia. 486 pp.	CUZT-IC 3450, 4062	Lista de especies de peces de agua dulce de Colombia
urn:lsid:zoobank.org:act:C39DA014-9D2F-409D-8419-7FD2F0346A97	Hemiodus amazonum	(Humboldt, 1821)	Animalia | Chordata | Osteichthyes | Actinopterygii | Actinopteri | Neopterygii | Teleostei | Osteoglossocephalai | Clupeocephala | Otomorpha | Ostariophysi | Otophysa | Characiphysae | Characiformes | Characoidei | Erythrinoidea | Hemiodontidae | Hemiodontinae | Hemiodontini | Hemiodus	Animalia	Chordata	Osteichthyes	Actinopterygii	Actinopteri	Neopterygii	Teleostei	Osteoglossocephalai	Clupeocephala	Otomorpha	Ostariophysi		Otophysa					Characiphysae	Characiformes	Characoidei	Erythrinoidea	Hemiodontidae	Hemiodontinae	Hemiodontini		Hemiodus		amazonum					Amazonas						ICN-MHN 17168	Lista de especies de peces de agua dulce de Colombia
urn:lsid:zoobank.org:act:943C719B-EE13-42D4-8EC3-792646077611	Hemiodus argenteus	Pellegrin, 1909	Animalia | Chordata | Osteichthyes | Actinopterygii | Actinopteri | Neopterygii | Teleostei | Osteoglossocephalai | Clupeocephala | Otomorpha | Ostariophysi | Otophysa | Characiphysae | Characiformes | Characoidei | Erythrinoidea | Hemiodontidae | Hemiodontinae | Hemiodontini | Hemiodus	Animalia	Chordata	Osteichthyes	Actinopterygii	Actinopteri	Neopterygii	Teleostei	Osteoglossocephalai	Clupeocephala	Otomorpha	Ostariophysi		Otophysa					Characiphysae	Characiformes	Characoidei	Erythrinoidea	Hemiodontidae	Hemiodontinae	Hemiodontini		Hemiodus		argenteus					Amazonas | Orinoco		UseValue: Ornamental			Galvis, G., R. Sánchez, L. Mesa, Y. López, M.A. Gutiérrez, A.Gutiérrez, M.C. Leyva, C. Castellanos. 2007. Peces de la Amazonia colombiana con énfasis en especies de interés ornamental. Eds. A. I. Sanabria-Ochoa, P. Victoria-Daza, I. C. Beltran. Ministerio de Agricultura y Desarrollo Rural, INCODER, Universidad Nacional de Colombia - Departamento de Biología - Instituto de Ciencias Naturales, Inst…		Lista de especies de peces de agua dulce de Colombia
urn:lsid:zoobank.org:act:F7197E46-81C0-46F0-9B76-A156586BF9A2	Hemiodus atranalis	(Fowler, 1940)	Animalia | Chordata | Osteichthyes | Actinopterygii | Actinopteri | Neopterygii | Teleostei | Osteoglossocephalai | Clupeocephala | Otomorpha | Ostariophysi | Otophysa | Characiphysae | Characiformes | Characoidei | Erythrinoidea | Hemiodontidae | Hemiodontinae | Hemiodontini | Hemiodus	Animalia	Chordata	Osteichthyes	Actinopterygii	Actinopteri	Neopterygii	Teleostei	Osteoglossocephalai	Clupeocephala	Otomorpha	Ostariophysi		Otophysa					Characiphysae	Characiformes	Characoidei	Erythrinoidea	Hemiodontidae	Hemiodontinae	Hemiodontini		Hemiodus		atranalis					Amazonas		UseValue: Ornamental				IAvH-P 2389	Lista de especies de peces de agua dulce de Colombia
urn:lsid:zoobank.org:act:06EE3B78-0EF5-46CF-8E3F-BFF5C6047AD2	Hemiodus gracilis	Günther, 1864	Animalia | Chordata | Osteichthyes | Actinopterygii | Actinopteri | Neopterygii | Teleostei | Osteoglossocephalai | Clupeocephala | Otomorpha | Ostariophysi | Otophysa | Characiphysae | Characiformes | Characoidei | Erythrinoidea | Hemiodontidae | Hemiodontinae | Hemiodontini | Hemiodus	Animalia	Chordata	Osteichthyes	Actinopterygii	Actinopteri	Neopterygii	Teleostei	Osteoglossocephalai	Clupeocephala	Otomorpha	Ostariophysi		Otophysa					Characiphysae	Characiformes	Characoidei	Erythrinoidea	Hemiodontidae	Hemiodontinae	Hemiodontini		Hemiodus		gracilis					Orinoco		UseValue: Ornamental			Maldonado-Ocampo, J. A., Lugo, M., Bogotá-Gregory, J. D., Lasso, C.A., Vásquez, L., Usma, J. S., Taphorn, D.C., Provenzano Rizzi, F. 2006. Peces del río Tomo, cuenca del Orinoco, Colombia. Biota Colombiana 7 (1): 113-128.		Lista de especies de peces de agua dulce de Colombia
urn:lsid:zoobank.org:act:E3C3977F-7C24-4A3D-BBBA-8301C5E5D45D	Hemiodus immaculatus	Kner, 1858	Animalia | Chordata | Osteichthyes | Actinopterygii | Actinopteri | Neopterygii | Teleostei | Osteoglossocephalai | Clupeocephala | Otomorpha | Ostariophysi | Otophysa | Characiphysae | Characiformes | Characoidei | Erythrinoidea | Hemiodontidae | Hemiodontinae | Hemiodontini | Hemiodus	Animalia	Chordata	Osteichthyes	Actinopterygii	Actinopteri	Neopterygii	Teleostei	Osteoglossocephalai	Clupeocephala	Otomorpha	Ostariophysi		Otophysa					Characiphysae	Characiformes	Characoidei	Erythrinoidea	Hemiodontidae	Hemiodontinae	Hemiodontini		Hemiodus		immaculatus					Amazonas | Orinoco		UseValue: Ornamental			Galvis, G., R. Sánchez, L. Mesa, Y. López, M.A. Gutiérrez, A.Gutiérrez, M.C. Leyva, C. Castellanos. 2007. Peces de la Amazonia colombiana con énfasis en especies de interés ornamental. Eds. A. I. Sanabria-Ochoa, P. Victoria-Daza, I. C. Beltran. Ministerio de Agricultura y Desarrollo Rural, INCODER, Universidad Nacional de Colombia - Departamento de Biología - Instituto de Ciencias Naturales, Inst…		Lista de especies de peces de agua dulce de Colombia
urn:lsid:zoobank.org:act:2707897B-F964-45FA-8BAC-82D59D103BE5	Hemiodus microlepis	Kner, 1858	Animalia | Chordata | Osteichthyes | Actinopterygii | Actinopteri | Neopterygii | Teleostei | Osteoglossocephalai | Clupeocephala | Otomorpha | Ostariophysi | Otophysa | Characiphysae | Characiformes | Characoidei | Erythrinoidea | Hemiodontidae | Hemiodontinae | Hemiodontini | Hemiodus	Animalia	Chordata	Osteichthyes	Actinopterygii	Actinopteri	Neopterygii	Teleostei	Osteoglossocephalai	Clupeocephala	Otomorpha	Ostariophysi		Otophysa					Characiphysae	Characiformes	Characoidei	Erythrinoidea	Hemiodontidae	Hemiodontinae	Hemiodontini		Hemiodus		microlepis					Amazonas | Orinoco		UseValue: Ornamental			Arbeláez, F., G. Gálvis, J.I. Mojica & S. Duque. 2004. Composition and richness of the ichthyofauna in a terra firme forest streams of the Colombian Amazonia. Amazoniana XVIII (1/2): 95-107. | Lasso C., J. I. Mojica, J. S. Usma, J. Maldonado, C. DoNascimiento, D. Taphorn, F. Provenzano, O. Lasso-Alcalá, G. Galvis, L. Vásquez, M. Lugo, A. Machado-Allison, R. Royero, C. Suárez, A. Ortega-Lara. 2004…	IMCN 606	Lista de especies de peces de agua dulce de Colombia
urn:lsid:zoobank.org:act:443488E0-26D5-436A-B47C-C1F9B2E6AE0E	Hemiodus semitaeniatus	Kner, 1858	Animalia | Chordata | Osteichthyes | Actinopterygii | Actinopteri | Neopterygii | Teleostei | Osteoglossocephalai | Clupeocephala | Otomorpha | Ostariophysi | Otophysa | Characiphysae | Characiformes | Characoidei | Erythrinoidea | Hemiodontidae | Hemiodontinae | Hemiodontini | Hemiodus	Animalia	Chordata	Osteichthyes	Actinopterygii	Actinopteri	Neopterygii	Teleostei	Osteoglossocephalai	Clupeocephala	Otomorpha	Ostariophysi		Otophysa					Characiphysae	Characiformes	Characoidei	Erythrinoidea	Hemiodontidae	Hemiodontinae	Hemiodontini		Hemiodus		semitaeniatus					Amazonas | Orinoco		UseValue: Ornamental			Galvis, G., R. Sánchez, L. Mesa, Y. López, M.A. Gutiérrez, A.Gutiérrez, M.C. Leyva, C. Castellanos. 2007. Peces de la Amazonia colombiana con énfasis en especies de interés ornamental. Eds. A. I. Sanabria-Ochoa, P. Victoria-Daza, I. C. Beltran. Ministerio de Agricultura y Desarrollo Rural, INCODER, Universidad Nacional de Colombia - Departamento de Biología - Instituto de Ciencias Naturales, Inst…		Lista de especies de peces de agua dulce de Colombia
urn:lsid:zoobank.org:act:E2FAF9B9-5EF9-459E-ABD2-957337C4AD58	Hemiodus thayeria	Böhlke, 1955	Animalia | Chordata | Osteichthyes | Actinopterygii | Actinopteri | Neopterygii | Teleostei | Osteoglossocephalai | Clupeocephala | Otomorpha | Ostariophysi | Otophysa | Characiphysae | Characiformes | Characoidei | Erythrinoidea | Hemiodontidae | Hemiodontinae | Hemiodontini | Hemiodus	Animalia	Chordata	Osteichthyes	Actinopterygii	Actinopteri	Neopterygii	Teleostei	Osteoglossocephalai	Clupeocephala	Otomorpha	Ostariophysi		Otophysa					Characiphysae	Characiformes	Characoidei	Erythrinoidea	Hemiodontidae	Hemiodontinae	Hemiodontini		Hemiodus		thayeria					Amazonas | Orinoco		UseValue: Ornamental		Böhlke, J. E. 1955. Studies on fishes of the family Characidae.--No. 10. Notes on the coloration of the species of Hemiodus, Pterohemiodus and Anisitsia, with the description of a new Hemiodus from the Rio Negro at the Brazil-Colombia border. Notulae Naturae 278: 1-15.	Galvis, G., R. Sánchez, L. Mesa, Y. López, M.A. Gutiérrez, A.Gutiérrez, M.C. Leyva, C. Castellanos. 2007. Peces de la Amazonia colombiana con énfasis en especies de interés ornamental. Eds. A. I. Sanabria-Ochoa, P. Victoria-Daza, I. C. Beltran. Ministerio de Agricultura y Desarrollo Rural, INCODER, Universidad Nacional de Colombia - Departamento de Biología - Instituto de Ciencias Naturales, Inst…		Lista de especies de peces de agua dulce de Colombia
urn:lsid:zoobank.org:act:E11A419A-BD14-449B-AD76-F01A350A95AF	Hemiodus unimaculatus	(Bloch, 1794)	Animalia | Chordata | Osteichthyes | Actinopterygii | Actinopteri | Neopterygii | Teleostei | Osteoglossocephalai | Clupeocephala | Otomorpha | Ostariophysi | Otophysa | Characiphysae | Characiformes | Characoidei | Erythrinoidea | Hemiodontidae | Hemiodontinae | Hemiodontini | Hemiodus	Animalia	Chordata	Osteichthyes	Actinopterygii	Actinopteri	Neopterygii	Teleostei	Osteoglossocephalai	Clupeocephala	Otomorpha	Ostariophysi		Otophysa					Characiphysae	Characiformes	Characoidei	Erythrinoidea	Hemiodontidae	Hemiodontinae	Hemiodontini		Hemiodus		unimaculatus					Amazonas | Orinoco		UseValue: Ornamental			Galvis, G., R. Sánchez, L. Mesa, Y. López, M.A. Gutiérrez, A.Gutiérrez, M.C. Leyva, C. Castellanos. 2007. Peces de la Amazonia colombiana con énfasis en especies de interés ornamental. Eds. A. I. Sanabria-Ochoa, P. Victoria-Daza, I. C. Beltran. Ministerio de Agricultura y Desarrollo Rural, INCODER, Universidad Nacional de Colombia - Departamento de Biología - Instituto de Ciencias Naturales, Inst…		Lista de especies de peces de agua dulce de Colombia
urn:lsid:zoobank.org:act:9D2F665D-7DEC-461E-B041-8D2F112601A3	Hemiodus vorderwinkleri	(Géry, 1964)	Animalia | Chordata | Osteichthyes | Actinopterygii | Actinopteri | Neopterygii | Teleostei | Osteoglossocephalai | Clupeocephala | Otomorpha | Ostariophysi | Otophysa | Characiphysae | Characiformes | Characoidei | Erythrinoidea | Hemiodontidae | Hemiodontinae | Hemiodontini | Hemiodus	Animalia	Chordata	Osteichthyes	Actinopterygii	Actinopteri	Neopterygii	Teleostei	Osteoglossocephalai	Clupeocephala	Otomorpha	Ostariophysi		Otophysa					Characiphysae	Characiformes	Characoidei	Erythrinoidea	Hemiodontidae	Hemiodontinae	Hemiodontini		Hemiodus		vorderwinkleri					Amazonas				Géry, J. 1964. New species of hemiodin characoid fishes forming the Hemiodopsis quadrimaculatus- group. Tropical Fish Hobbyist 13 (3): 11-15.			Lista de especies de peces de agua dulce de Colombia
urn:lsid:zoobank.org:act:A4C33511-D800-497D-8C9E-C4F8EE4DD213	Argonectes longiceps	(Kner, 1858)	Animalia | Chordata | Osteichthyes | Actinopterygii | Actinopteri | Neopterygii | Teleostei | Osteoglossocephalai | Clupeocephala | Otomorpha | Ostariophysi | Otophysa | Characiphysae | Characiformes | Characoidei | Erythrinoidea | Hemiodontidae | Hemiodontinae | Bivibranchiini | Argonectes	Animalia	Chordata	Osteichthyes	Actinopterygii	Actinopteri	Neopterygii	Teleostei	Osteoglossocephalai	Clupeocephala	Otomorpha	Ostariophysi		Otophysa					Characiphysae	Characiformes	Characoidei	Erythrinoidea	Hemiodontidae	Hemiodontinae	Bivibranchiini		Argonectes		longiceps					Amazonas | Orinoco					Maldonado-Ocampo, J. A., Lugo, M., Bogotá-Gregory, J. D., Lasso, C.A., Vásquez, L., Usma, J. S., Taphorn, D.C., Provenzano Rizzi, F. 2006. Peces del río Tomo, cuenca del Orinoco, Colombia. Biota Colombiana 7 (1): 113-128.	IAvH-P 5746	Lista de especies de peces de agua dulce de Colombia
urn:lsid:zoobank.org:act:BE9C4FF1-086C-40F4-B0C4-0D148AAB05F3	Bivibranchia fowleri	(Steindachner, 1908)	Animalia | Chordata | Osteichthyes | Actinopterygii | Actinopteri | Neopterygii | Teleostei | Osteoglossocephalai | Clupeocephala | Otomorpha | Ostariophysi | Otophysa | Characiphysae | Characiformes | Characoidei | Erythrinoidea | Hemiodontidae | Hemiodontinae | Bivibranchiini | Bivibranchia	Animalia	Chordata	Osteichthyes	Actinopterygii	Actinopteri	Neopterygii	Teleostei	Osteoglossocephalai	Clupeocephala	Otomorpha	Ostariophysi		Otophysa					Characiphysae	Characiformes	Characoidei	Erythrinoidea	Hemiodontidae	Hemiodontinae	Bivibranchiini		Bivibranchia		fowleri					Amazonas | Orinoco		UseValue: Ornamental			Galvis, G., R. Sánchez, L. Mesa, Y. López, M.A. Gutiérrez, A.Gutiérrez, M.C. Leyva, C. Castellanos. 2007. Peces de la Amazonia colombiana con énfasis en especies de interés ornamental. Eds. A. I. Sanabria-Ochoa, P. Victoria-Daza, I. C. Beltran. Ministerio de Agricultura y Desarrollo Rural, INCODER, Universidad Nacional de Colombia - Departamento de Biología - Instituto de Ciencias Naturales, Inst…		Lista de especies de peces de agua dulce de Colombia
urn:lsid:catalogueoflife.org:taxon:46deabec-d35f-11e6-9d3f-bc764e092680:col20170428	Abramites eques	(Steindachner, 1878)	Animalia | Chordata | Osteichthyes | Actinopterygii | Actinopteri | Neopterygii | Teleostei | Osteoglossocephalai | Clupeocephala | Otomorpha | Ostariophysi | Otophysa | Characiphysae | Characiformes | Characoidei | Erythrinoidea | Anostomidae | Abramites	Animalia	Chordata	Osteichthyes	Actinopterygii	Actinopteri	Neopterygii	Teleostei	Osteoglossocephalai	Clupeocephala	Otomorpha	Ostariophysi		Otophysa					Characiphysae	Characiformes	Characoidei	Erythrinoidea	Anostomidae				Abramites		eques	Colombia, Río Magdalena.			Endemic to: Colombia	Magdalena-Cauca	"{"RedBookCategory": Vulnerable (B1a)}"	UseValue: Ornamental		Steindachner, F. 1878. Zur Fischfauna des Magdalenen-Stromes. Anzeiger der Akademie der Wissenschaften in Wien 15 (12): 88-91		BMNH 1895.5.17.155-156 | NMW 69549, 69548, 69550	Lista de especies de peces de agua dulce de Colombia
urn:lsid:zoobank.org:act:364A56E9-523E-4AEF-A3B6-C546EFF0C886	Abramites hypselonotus	(Günther, 1868)	Animalia | Chordata | Osteichthyes | Actinopterygii | Actinopteri | Neopterygii | Teleostei | Osteoglossocephalai | Clupeocephala | Otomorpha | Ostariophysi | Otophysa | Characiphysae | Characiformes | Characoidei | Erythrinoidea | Anostomidae | Abramites	Animalia	Chordata	Osteichthyes	Actinopterygii	Actinopteri	Neopterygii	Teleostei	Osteoglossocephalai	Clupeocephala	Otomorpha	Ostariophysi		Otophysa					Characiphysae	Characiformes	Characoidei	Erythrinoidea	Anostomidae				Abramites		hypselonotus					Amazonas | Orinoco		UseValue: Ornamental			Lasso C., J. I. Mojica, J. S. Usma, J. Maldonado, C. DoNascimiento, D. Taphorn, F. Provenzano, O. Lasso-Alcalá, G. Galvis, L. Vásquez, M. Lugo, A. Machado-Allison, R. Royero, C. Suárez, A. Ortega-Lara. 2004. Peces de la cuenca del río Orinoco. Parte I: lista de especies y distribución por subcuencas. Biota Colombiana 5 (2): 95-158. | Mojica, J. I., G. Galvis, F. Arbeláez, M. Santos, S. Vejarano, …	IAvH-P 3411	Lista de especies de peces de agua dulce de Colombia
urn:lsid:zoobank.org:act:6801AFF0-87A3-408B-9767-AE3E81307DED	Anostomoides laticeps	(Eigenmann, 1912)	Animalia | Chordata | Osteichthyes | Actinopterygii | Actinopteri | Neopterygii | Teleostei | Osteoglossocephalai | Clupeocephala | Otomorpha | Ostariophysi | Otophysa | Characiphysae | Characiformes | Characoidei | Erythrinoidea | Anostomidae | Anostomoides	Animalia	Chordata	Osteichthyes	Actinopterygii	Actinopteri	Neopterygii	Teleostei	Osteoglossocephalai	Clupeocephala	Otomorpha	Ostariophysi		Otophysa					Characiphysae	Characiformes	Characoidei	Erythrinoidea	Anostomidae				Anostomoides		laticeps					Amazonas		UseValue: Ornamental			XIII Congreso Colombiano de Ictiología		Lista de especies de peces de agua dulce de Colombia
urn:lsid:zoobank.org:act:59F14CF2-38CE-441F-AEA3-A944DCA644A5	Anostomus anostomus	(Linnaeus, 1758)	Animalia | Chordata | Osteichthyes | Actinopterygii | Actinopteri | Neopterygii | Teleostei | Osteoglossocephalai | Clupeocephala | Otomorpha | Ostariophysi | Otophysa | Characiphysae | Characiformes | Characoidei | Erythrinoidea | Anostomidae | Anostomus	Animalia	Chordata	Osteichthyes	Actinopterygii	Actinopteri	Neopterygii	Teleostei	Osteoglossocephalai	Clupeocephala	Otomorpha	Ostariophysi		Otophysa					Characiphysae	Characiformes	Characoidei	Erythrinoidea	Anostomidae				Anostomus		anostomus					Amazonas | Orinoco		UseValue: Ornamental			Fowler, H. W. 1943. A collection of fresh-water fishes from Colombia, obtained chiefly by Brother Nicéforo Maria. Proceedings of the Academy of Natural Sciences of Philadelphia 95: 223-266. | Cala, P. 1977. Los peces de la Orinoquía colombiana, Lista preliminar anotada. Lozanía (Acta Zoológica Colombiana) 24: 1-21.	IAvH-P 1014, 2830	Lista de especies de peces de agua dulce de Colombia
urn:lsid:zoobank.org:act:7E3A980E-9C85-448B-9A75-72564752C3CC	Anostomus ternetzi	Fernández-Yépez, 1949	Animalia | Chordata | Osteichthyes | Actinopterygii | Actinopteri | Neopterygii | Teleostei | Osteoglossocephalai | Clupeocephala | Otomorpha | Ostariophysi | Otophysa | Characiphysae | Characiformes | Characoidei | Erythrinoidea | Anostomidae | Anostomus	Animalia	Chordata	Osteichthyes	Actinopterygii	Actinopteri	Neopterygii	Teleostei	Osteoglossocephalai	Clupeocephala	Otomorpha	Ostariophysi		Otophysa					Characiphysae	Characiformes	Characoidei	Erythrinoidea	Anostomidae				Anostomus		ternetzi					Orinoco		UseValue: Ornamental			Maldonado-Ocampo, J.A., M. Lugo, J.D. Bogota-Gregory, C.A. Lasso, L. Vasquez, J.S. Usma, D.C. Taphorn & F. Provenzano-Rizzi. 2006. Peces del río Tomo, cuenca del Orinoco, Colombia. Biota Colombiana 7 (1): 113-128.		Lista de especies de peces de agua dulce de Colombia
urn:lsid:zoobank.org:act:6F46EA93-57ED-4440-A385-FB641124A61B	Gnathodolus bidens	Myers, 1927	Animalia | Chordata | Osteichthyes | Actinopterygii | Actinopteri | Neopterygii | Teleostei | Osteoglossocephalai | Clupeocephala | Otomorpha | Ostariophysi | Otophysa | Characiphysae | Characiformes | Characoidei | Erythrinoidea | Anostomidae | Gnathodolus	Animalia	Chordata	Osteichthyes	Actinopterygii	Actinopteri	Neopterygii	Teleostei	Osteoglossocephalai	Clupeocephala	Otomorpha	Ostariophysi		Otophysa					Characiphysae	Characiformes	Characoidei	Erythrinoidea	Anostomidae				Gnathodolus		bidens					Orinoco					Maldonado-Ocampo, J. A., M. Lugo, J.D. Bogotá-Gregory, C.A. Lasso, L. Vásquez, J.S, Usma, D.C. Taphorn, F. Provenzano Rizzi. 2006. Peces del río Tomo, cuenca del Orinoco, Colombia. Biota colombiana 7 (1): 113-128.		Lista de especies de peces de agua dulce de Colombia
urn:lsid:zoobank.org:act:61AE83F3-316A-416E-87EB-402E6BA9351E	Laemolyta fernandezi	Myers, 1950	Animalia | Chordata | Osteichthyes | Actinopterygii | Actinopteri | Neopterygii | Teleostei | Osteoglossocephalai | Clupeocephala | Otomorpha | Ostariophysi | Otophysa | Characiphysae | Characiformes | Characoidei | Erythrinoidea | Anostomidae | Laemolyta	Animalia	Chordata	Osteichthyes	Actinopterygii	Actinopteri	Neopterygii	Teleostei	Osteoglossocephalai	Clupeocephala	Otomorpha	Ostariophysi		Otophysa					Characiphysae	Characiformes	Characoidei	Erythrinoidea	Anostomidae				Laemolyta		fernandezi					Orinoco		UseValue: Ornamental			Galvis G., J. I. Mojica, F. Provenzano, C. Lasso, D. Taphorn, R. Royero, C. Castellanos, A. Gutiérrez, M. Gutiérrez, Y. López, L. Mesa, P. Sánchez & C. Cipamocha. .2007. Peces de la Orinoquia colombiana con énfasis en especies de interés ornamental. Ministerio de Agricultura y Desarrollo Rural, INCODER, Universidad Nacional de Colombia - Departamento de Biología- Instituto de Ciencias Naturales. …		Lista de especies de peces de agua dulce de Colombia
urn:lsid:zoobank.org:act:5FFDC497-DF3F-41AB-ABFE-2BBB0D3BD8D5	Laemolyta garmani	(Borodin, 1931)	Animalia | Chordata | Osteichthyes | Actinopterygii | Actinopteri | Neopterygii | Teleostei | Osteoglossocephalai | Clupeocephala | Otomorpha | Ostariophysi | Otophysa | Characiphysae | Characiformes | Characoidei | Erythrinoidea | Anostomidae | Laemolyta	Animalia	Chordata	Osteichthyes	Actinopterygii	Actinopteri	Neopterygii	Teleostei	Osteoglossocephalai	Clupeocephala	Otomorpha	Ostariophysi		Otophysa					Characiphysae	Characiformes	Characoidei	Erythrinoidea	Anostomidae				Laemolyta		garmani					Amazonas		UseValue: Ornamental			Mojica, J. I., G. Galvis, F. Arbeláez, M. Santos, S. Vejarano, E. Prieto-Piraquive, M. Arce, P. Sánchez-Duarte, C. Castellanos, A. Gutiérrez, S.R. Duque, J. Lobón-Cerviá & C. Granado-Lorencio. 2005. Peces de la cuenca del río Amazonas en Colombia: Región de Leticia. Biota Colombiana 6 (2): 191-210.		Lista de especies de peces de agua dulce de Colombia
urn:lsid:zoobank.org:act:FBF3BA6D-D3FB-4898-8293-9B005D411278	Laemolyta proxima	(Garman, 1890)	Animalia | Chordata | Osteichthyes | Actinopterygii | Actinopteri | Neopterygii | Teleostei | Osteoglossocephalai | Clupeocephala | Otomorpha | Ostariophysi | Otophysa | Characiphysae | Characiformes | Characoidei | Erythrinoidea | Anostomidae | Laemolyta	Animalia	Chordata	Osteichthyes	Actinopterygii	Actinopteri	Neopterygii	Teleostei	Osteoglossocephalai	Clupeocephala	Otomorpha	Ostariophysi		Otophysa					Characiphysae	Characiformes	Characoidei	Erythrinoidea	Anostomidae				Laemolyta		proxima					Amazonas					Mojica, J. I., G. Galvis, F. Arbeláez, M. Santos, S. Vejarano, E. Prieto-Piraquive, M. Arce, P. Sánchez-Duarte, C. Castellanos, A. Gutiérrez, S.R. Duque, J. Lobón-Cerviá & C. Granado-Lorencio. 2005. Peces de la cuenca del río Amazonas en Colombia: Región de Leticia. Biota Colombiana 6 (2): 191-210.		Lista de especies de peces de agua dulce de Colombia
urn:lsid:zoobank.org:act:00D6B78D-B9E6-435A-BF75-9A627B86E3DF	Laemolyta taeniata	(Kner, 1858)	Animalia | Chordata | Osteichthyes | Actinopterygii | Actinopteri | Neopterygii | Teleostei | Osteoglossocephalai | Clupeocephala | Otomorpha | Ostariophysi | Otophysa | Characiphysae | Characiformes | Characoidei | Erythrinoidea | Anostomidae | Laemolyta	Animalia	Chordata	Osteichthyes	Actinopterygii	Actinopteri	Neopterygii	Teleostei	Osteoglossocephalai	Clupeocephala	Otomorpha	Ostariophysi		Otophysa					Characiphysae	Characiformes	Characoidei	Erythrinoidea	Anostomidae				Laemolyta		taeniata					Amazonas | Orinoco		UseValue: Ornamental			Mautari, K. C. & N.A. Menezes. 2006. Revision of the South American freshwater fish genus Laemolyta Cope, 1872 (Ostariophysi: Characiformes: Anostomidae). Neotropical Ichthyology 4 (1): 27-44. | Mojica, J. I., G. Galvis, F. Arbeláez, M. Santos, S. Vejarano, E. Prieto-Piraquive, M. Arce, P. Sánchez-Duarte, C. Castellanos, A. Gutiérrez, S.R. Duque, J. Lobón-Cerviá & C. Granado-Lorencio. 2005. Peces…		Lista de especies de peces de agua dulce de Colombia
urn:lsid:catalogueoflife.org:taxon:46e1727b-d35f-11e6-9d3f-bc764e092680:col20170428	Leporellus vittatus	(Valenciennes, 1850)	Animalia | Chordata | Osteichthyes | Actinopterygii | Actinopteri | Neopterygii | Teleostei | Osteoglossocephalai | Clupeocephala | Otomorpha | Ostariophysi | Otophysa | Characiphysae | Characiformes | Characoidei | Erythrinoidea | Anostomidae | Leporellus	Animalia	Chordata	Osteichthyes	Actinopterygii	Actinopteri	Neopterygii	Teleostei	Osteoglossocephalai	Clupeocephala	Otomorpha	Ostariophysi		Otophysa					Characiphysae	Characiformes	Characoidei	Erythrinoidea	Anostomidae				Leporellus		vittatus					Orinoco | Magdalena-Cauca | Caribe					Steindachner, F. 1880. Zur Fisch-Fauna des Cauca und der Flüsse bei Guayaquil. Denkschriften der Kaiserlichen Akademie der Wissenschaften in Wien, Mathematisch-Naturwissenschaftliche Classe 42: 55-104. | Garavello, J.C. & H.A. Britski. 2003. Anostomidae. pp. 71-84. Reis, R., Kullander, S.O., Ferraris Jr, C.J. 2003. Checklist of the Freshwater Fishes of South and Central America. EDIPUCRS. Porto A…		Lista de especies de peces de agua dulce de Colombia
urn:lsid:zoobank.org:act:CCB8897C-EBC3-4790-B18F-AA9C16B800A7	Leporinus affinis	Günther, 1864	Animalia | Chordata | Osteichthyes | Actinopterygii | Actinopteri | Neopterygii | Teleostei | Osteoglossocephalai | Clupeocephala | Otomorpha | Ostariophysi | Otophysa | Characiphysae | Characiformes | Characoidei | Erythrinoidea | Anostomidae | Leporinus	Animalia	Chordata	Osteichthyes	Actinopterygii	Actinopteri	Neopterygii	Teleostei	Osteoglossocephalai	Clupeocephala	Otomorpha	Ostariophysi		Otophysa					Characiphysae	Characiformes	Characoidei	Erythrinoidea	Anostomidae				Leporinus		affinis					Amazonas		UseValue: Ornamental			Garavello, J.C. & H.A. Britski. 2003. Anostomidae. pp. 71-84. Reis, R., Kullander, S.O., Ferraris Jr, C.J. 2003. Checklist of the Freshwater Fishes of South and Central America. EDIPUCRS. Porto Alegre. 729 pp.		Lista de especies de peces de agua dulce de Colombia
urn:lsid:zoobank.org:act:EF5E1B03-66F2-4368-A036-C79253CFFE25	Leporinus agassizi	Steindachner, 1876	Animalia | Chordata | Osteichthyes | Actinopterygii | Actinopteri | Neopterygii | Teleostei | Osteoglossocephalai | Clupeocephala | Otomorpha | Ostariophysi | Otophysa | Characiphysae | Characiformes | Characoidei | Erythrinoidea | Anostomidae | Leporinus	Animalia	Chordata	Osteichthyes	Actinopterygii	Actinopteri	Neopterygii	Teleostei	Osteoglossocephalai	Clupeocephala	Otomorpha	Ostariophysi		Otophysa					Characiphysae	Characiformes	Characoidei	Erythrinoidea	Anostomidae				Leporinus		agassizi					Amazonas		UseValue: Pesca | Ornamental			Mojica, J. I., G. Galvis, F. Arbeláez, M. Santos, S. Vejarano, E. Prieto-Piraquive, M. Arce, P. Sánchez-Duarte, C. Castellanos, A. Gutiérrez, S.R. Duque, J. Lobón-Cerviá & C. Granado-Lorencio. 2005. Peces de la cuenca del río Amazonas en Colombia: Región de Leticia. Biota Colombiana 6 (2): 191-210.		Lista de especies de peces de agua dulce de Colombia
urn:lsid:catalogueoflife.org:taxon:1805e379-d35f-11e6-9d3f-bc764e092680:col20170428	Leporinus amazonicus	Santos & Zuanon, 2008	Animalia | Chordata | Osteichthyes | Actinopterygii | Actinopteri | Neopterygii | Teleostei | Osteoglossocephalai | Clupeocephala | Otomorpha | Ostariophysi | Otophysa | Characiphysae | Characiformes | Characoidei | Erythrinoidea | Anostomidae | Leporinus	Animalia	Chordata	Osteichthyes	Actinopterygii	Actinopteri	Neopterygii	Teleostei	Osteoglossocephalai	Clupeocephala	Otomorpha	Ostariophysi		Otophysa					Characiphysae	Characiformes	Characoidei	Erythrinoidea	Anostomidae				Leporinus		amazonicus			cf. amazonicus		Amazonas		UseValue: Pesca | Ornamental			XIII Congreso Colombiano de Ictiología		Lista de especies de peces de agua dulce de Colombia
urn:lsid:catalogueoflife.org:taxon:1829c68a-d35f-11e6-9d3f-bc764e092680:col20170428	Leporinus aripuanensis	Garavello & Santos, 1981	Animalia | Chordata | Osteichthyes | Actinopterygii | Actinopteri | Neopterygii | Teleostei | Osteoglossocephalai | Clupeocephala | Otomorpha | Ostariophysi | Otophysa | Characiphysae | Characiformes | Characoidei | Erythrinoidea | Anostomidae | Leporinus	Animalia	Chordata	Osteichthyes	Actinopterygii	Actinopteri	Neopterygii	Teleostei	Osteoglossocephalai	Clupeocephala	Otomorpha	Ostariophysi		Otophysa					Characiphysae	Characiformes	Characoidei	Erythrinoidea	Anostomidae				Leporinus		aripuanensis					Amazonas		UseValue: Ornamental			Mojica, J. I., G. Galvis, F. Arbeláez, M. Santos, S. Vejarano, E. Prieto-Piraquive, M. Arce, P. Sánchez-Duarte, C. Castellanos, A. Gutiérrez, S.R. Duque, J. Lobón-Cerviá & C. Granado-Lorencio. 2005. Peces de la cuenca del río Amazonas en Colombia: Región de Leticia. Biota Colombiana 6 (2): 191-210.		Lista de especies de peces de agua dulce de Colombia
urn:lsid:zoobank.org:act:39D292F3-34EC-449A-AC49-FFE29CB19CE0	Leporinus bimaculatus	Castelnau, 1855	Animalia | Chordata | Osteichthyes | Actinopterygii | Actinopteri | Neopterygii | Teleostei | Osteoglossocephalai | Clupeocephala | Otomorpha | Ostariophysi | Otophysa | Characiphysae | Characiformes | Characoidei | Erythrinoidea | Anostomidae | Leporinus	Animalia	Chordata	Osteichthyes	Actinopterygii	Actinopteri	Neopterygii	Teleostei	Osteoglossocephalai	Clupeocephala	Otomorpha	Ostariophysi		Otophysa					Characiphysae	Characiformes	Characoidei	Erythrinoidea	Anostomidae				Leporinus		bimaculatus					Amazonas		UseValue: Ornamental			Mojica, J. I., G. Galvis, F. Arbeláez, M. Santos, S. Vejarano, E. Prieto-Piraquive, M. Arce, P. Sánchez-Duarte, C. Castellanos, A. Gutiérrez, S.R. Duque, J. Lobón-Cerviá & C. Granado-Lorencio. 2005. Peces de la cuenca del río Amazonas en Colombia: Región de Leticia. Biota Colombiana 6 (2): 191-210.		Lista de especies de peces de agua dulce de Colombia
urn:lsid:zoobank.org:act:CB71D5E7-0E42-4866-AE2B-ECFC507FA8D5	Leporinus boehlkei	Garavello, 1988	Animalia | Chordata | Osteichthyes | Actinopterygii | Actinopteri | Neopterygii | Teleostei | Osteoglossocephalai | Clupeocephala | Otomorpha | Ostariophysi | Otophysa | Characiphysae | Characiformes | Characoidei | Erythrinoidea | Anostomidae | Leporinus	Animalia	Chordata	Osteichthyes	Actinopterygii	Actinopteri	Neopterygii	Teleostei	Osteoglossocephalai	Clupeocephala	Otomorpha	Ostariophysi		Otophysa					Characiphysae	Characiformes	Characoidei	Erythrinoidea	Anostomidae				Leporinus		boehlkei	Colombia, Río Meta system, Stream into Lago Mozambique, ca. 3°58’N, 73°04’W.			Endemic to: Colombia	Orinoco		UseValue: Ornamental		Garavello, J. C. 1988. A new species of the genus Leporinus Spix from the Rio Meta, Colombia, South America (Pisces, Ostariophysi, Anostomidae). Proceedings of the Academy of Natural Sciences of Philadelphia 140 (2): 143-149.		ANSP 136487, 135432-33, 136489, 138803, 140316 | MZUSP 28061	Lista de especies de peces de agua dulce de Colombia
urn:lsid:zoobank.org:act:85D41188-5659-44E1-8660-A8D08BD45ED3	Leporinus brunneus	Myers, 1950	Animalia | Chordata | Osteichthyes | Actinopterygii | Actinopteri | Neopterygii | Teleostei | Osteoglossocephalai | Clupeocephala | Otomorpha | Ostariophysi | Otophysa | Characiphysae | Characiformes | Characoidei | Erythrinoidea | Anostomidae | Leporinus	Animalia	Chordata	Osteichthyes	Actinopterygii	Actinopteri	Neopterygii	Teleostei	Osteoglossocephalai	Clupeocephala	Otomorpha	Ostariophysi		Otophysa					Characiphysae	Characiformes	Characoidei	Erythrinoidea	Anostomidae				Leporinus		brunneus					Amazonas | Orinoco					Galvis, G., R. Sánchez, L. Mesa, Y. López, M.A. Gutiérrez, A.Gutiérrez, M.C. Leyva, C. Castellanos. 2007. Peces de la Amazonia colombiana con énfasis en especies de interés ornamental. Eds. A. I. Sanabria-Ochoa, P. Victoria-Daza, I. C. Beltran. Ministerio de Agricultura y Desarrollo Rural, INCODER, Universidad Nacional de Colombia - Departamento de Biología - Instituto de Ciencias Naturales, Inst…		Lista de especies de peces de agua dulce de Colombia
urn:lsid:zoobank.org:act:CAA2CAE9-51F4-4731-841D-2DF2AB7B664D	Leporinus enyae	Burns, Chatfield, Birindelli & Sidlauskas, 2017	Animalia | Chordata | Osteichthyes | Actinopterygii | Actinopteri | Neopterygii | Teleostei | Osteoglossocephalai | Clupeocephala | Otomorpha | Ostariophysi | Otophysa | Characiphysae | Characiformes | Characoidei | Erythrinoidea | Anostomidae | Leporinus	Animalia	Chordata	Osteichthyes	Actinopterygii	Actinopteri	Neopterygii	Teleostei	Osteoglossocephalai	Clupeocephala	Otomorpha	Ostariophysi		Otophysa					Characiphysae	Characiformes	Characoidei	Erythrinoidea	Anostomidae				Leporinus		enyae					Orinoco		UseValue: Ornamental			Burns, M.D., M. Chatfield, J.L.O. Birindelli y B.L. Sidlauskas. 2017. Systematic assessment of the Leporinus desmotes species complex, with a description of two new species. Neotropical Ichthyology 15 (2). http://dx.doi.org/10.1590/1982-0224-20160166.		Lista de especies de peces de agua dulce de Colombia
urn:lsid:zoobank.org:act:4DB78304-7A54-44DF-8C2A-CD9E2DF25807	Leporinus fasciatus	(Bloch, 1794)	Animalia | Chordata | Osteichthyes | Actinopterygii | Actinopteri | Neopterygii | Teleostei | Osteoglossocephalai | Clupeocephala | Otomorpha | Ostariophysi | Otophysa | Characiphysae | Characiformes | Characoidei | Erythrinoidea | Anostomidae | Leporinus	Animalia	Chordata	Osteichthyes	Actinopterygii	Actinopteri	Neopterygii	Teleostei	Osteoglossocephalai	Clupeocephala	Otomorpha	Ostariophysi		Otophysa					Characiphysae	Characiformes	Characoidei	Erythrinoidea	Anostomidae				Leporinus		fasciatus					Amazonas | Orinoco		UseValue: Pesca | Ornamental			Correa, S.B. 2003. Icthyofauna of lago Taraira, lower rio Apaporis system, Colombian Amazon. Dahlia, 6: 59-68. | Maldonado-Ocampo, J.A., M. Lugo, J.D. Bogota-Gregory, C.A. Lasso, L. Vasquez, J.S. Usma, D.C. Taphorn & F. Provenzano-Rizzi. 2006. Peces del río Tomo, cuenca del Orinoco, Colombia. Biota Colombiana 7 (1): 113-128.		Lista de especies de peces de agua dulce de Colombia
urn:lsid:zoobank.org:act:F8535364-F722-4042-A3B3-2FFA84C2275F	Leporinus friderici	(Bloch, 1794)	Animalia | Chordata | Osteichthyes | Actinopterygii | Actinopteri | Neopterygii | Teleostei | Osteoglossocephalai | Clupeocephala | Otomorpha | Ostariophysi | Otophysa | Characiphysae | Characiformes | Characoidei | Erythrinoidea | Anostomidae | Leporinus	Animalia	Chordata	Osteichthyes	Actinopterygii	Actinopteri	Neopterygii	Teleostei	Osteoglossocephalai	Clupeocephala	Otomorpha	Ostariophysi		Otophysa					Characiphysae	Characiformes	Characoidei	Erythrinoidea	Anostomidae				Leporinus		friderici					Amazonas | Orinoco		UseValue: Pesca | Ornamental			Mojica, J. I., G. Galvis, F. Arbeláez, M. Santos, S. Vejarano, E. Prieto-Piraquive, M. Arce, P. Sánchez-Duarte, C. Castellanos, A. Gutiérrez, S.R. Duque, J. Lobón-Cerviá & C. Granado-Lorencio. 2005. Peces de la cuenca del río Amazonas en Colombia: Región de Leticia. Biota Colombiana 6 (2): 191-210. | Maldonado-Ocampo, J. A., M. Lugo, J.D. Bogotá-Gregory, C.A. Lasso, L. Vásquez, J.S, Usma, D.C. Ta…		Lista de especies de peces de agua dulce de Colombia
urn:lsid:zoobank.org:act:49EB7C01-3665-4439-BA96-1C9EE0BD9989	Leporinus granti	Eigenmann, 1912	Animalia | Chordata | Osteichthyes | Actinopterygii | Actinopteri | Neopterygii | Teleostei | Osteoglossocephalai | Clupeocephala | Otomorpha | Ostariophysi | Otophysa | Characiphysae | Characiformes | Characoidei | Erythrinoidea | Anostomidae | Leporinus	Animalia	Chordata	Osteichthyes	Actinopterygii	Actinopteri	Neopterygii	Teleostei	Osteoglossocephalai	Clupeocephala	Otomorpha	Ostariophysi		Otophysa					Characiphysae	Characiformes	Characoidei	Erythrinoidea	Anostomidae				Leporinus		granti			cf. granti		Orinoco					Lasso, C.A., J.S. Usma, F. Villa, M.T. Sierra-Quintero, A. Ortega-Lara, L.M. Mesa, M.A. Patiño, O.M. Lasso-Alcalá, M.A. Morales-Betancourt, K. González-Oropesa, M.P. Quiceno, A. Ferrer & C.F. Suárez. 2009. Peces de la estrella fluvial Inírida: ríos Guaviare, Inírida, Atabapo y Orinoco (Orinoquía colombiana). Biota Colombiana 10 (1-2): 89-122.	ICN-MHN 948, 1301	Lista de especies de peces de agua dulce de Colombia
urn:lsid:zoobank.org:act:8A985E6F-7BDB-4022-AEA4-02731D6124D9	Leporinus jamesi	Garman, 1929	Animalia | Chordata | Osteichthyes | Actinopterygii | Actinopteri | Neopterygii | Teleostei | Osteoglossocephalai | Clupeocephala | Otomorpha | Ostariophysi | Otophysa | Characiphysae | Characiformes | Characoidei | Erythrinoidea | Anostomidae | Leporinus	Animalia	Chordata	Osteichthyes	Actinopterygii	Actinopteri	Neopterygii	Teleostei	Osteoglossocephalai	Clupeocephala	Otomorpha	Ostariophysi		Otophysa					Characiphysae	Characiformes	Characoidei	Erythrinoidea	Anostomidae				Leporinus		jamesi					Amazonas					Garavello, J. C., H.A. Britski & J.L. Birindelli. 2014. Redescription of Leporinus jamesi (Characiformes: Anostomidae), a poorly known species of Leporinus from the lowlands of the central Amazon, Brazil. Neotropical Ichthyology 12 (2): 317-326.		Lista de especies de peces de agua dulce de Colombia
urn:lsid:zoobank.org:act:B8A54D18-FFF4-4982-8B84-1FC27365750D	Leporinus klausewitzi	Géry, 1960	Animalia | Chordata | Osteichthyes | Actinopterygii | Actinopteri | Neopterygii | Teleostei | Osteoglossocephalai | Clupeocephala | Otomorpha | Ostariophysi | Otophysa | Characiphysae | Characiformes | Characoidei | Erythrinoidea | Anostomidae | Leporinus	Animalia	Chordata	Osteichthyes	Actinopterygii	Actinopteri	Neopterygii	Teleostei	Osteoglossocephalai	Clupeocephala	Otomorpha	Ostariophysi		Otophysa					Characiphysae	Characiformes	Characoidei	Erythrinoidea	Anostomidae				Leporinus		klausewitzi					Amazonas					Galvis, G., R. Sánchez, L. Mesa, Y. López, M.A. Gutiérrez, A.Gutiérrez, M.C. Leyva, C. Castellanos. 2007. Peces de la Amazonia colombiana con énfasis en especies de interés ornamental. Eds. A. I. Sanabria-Ochoa, P. Victoria-Daza, I. C. Beltran. Ministerio de Agricultura y Desarrollo Rural, INCODER, Universidad Nacional de Colombia - Departamento de Biología - Instituto de Ciencias Naturales, Inst…		Lista de especies de peces de agua dulce de Colombia
urn:lsid:zoobank.org:act:0F391A51-F416-455A-95CC-FA2686E2E245	Leporinus moralesi	Fowler, 1942	Animalia | Chordata | Osteichthyes | Actinopterygii | Actinopteri | Neopterygii | Teleostei | Osteoglossocephalai | Clupeocephala | Otomorpha | Ostariophysi | Otophysa | Characiphysae | Characiformes | Characoidei | Erythrinoidea | Anostomidae | Leporinus	Animalia	Chordata	Osteichthyes	Actinopterygii	Actinopteri	Neopterygii	Teleostei	Osteoglossocephalai	Clupeocephala	Otomorpha	Ostariophysi		Otophysa					Characiphysae	Characiformes	Characoidei	Erythrinoidea	Anostomidae				Leporinus		moralesi					Amazonas					Bogotá-Gregory, J. D. & .A. Maldonado-Ocampo. 2005. La colección de peces del Instituto de Investigación de Recursos Biológicos Alexander von Humboldt. Nuevos registros y representatividad Parte II: Amazonia. Dahlia 8: 61-69.		Lista de especies de peces de agua dulce de Colombia
urn:lsid:zoobank.org:act:07C4E4CF-4EAD-4EB8-A94A-0B4C20A82287	Leporinus nattereri	Steindachner, 1876	Animalia | Chordata | Osteichthyes | Actinopterygii | Actinopteri | Neopterygii | Teleostei | Osteoglossocephalai | Clupeocephala | Otomorpha | Ostariophysi | Otophysa | Characiphysae | Characiformes | Characoidei | Erythrinoidea | Anostomidae | Leporinus	Animalia	Chordata	Osteichthyes	Actinopterygii	Actinopteri	Neopterygii	Teleostei	Osteoglossocephalai	Clupeocephala	Otomorpha	Ostariophysi		Otophysa					Characiphysae	Characiformes	Characoidei	Erythrinoidea	Anostomidae				Leporinus		nattereri					Amazonas | Orinoco					Maldonado-Ocampo, J.A., M. Lugo, J.D. Bogota-Gregory, C.A. Lasso, L. Vasquez, J.S. Usma, D.C. Taphorn & F. Provenzano-Rizzi. 2006. Peces del río Tomo, cuenca del Orinoco, Colombia. Biota Colombiana 7 (1): 113-128.	IAvH-P 8822	Lista de especies de peces de agua dulce de Colombia
urn:lsid:zoobank.org:act:0E60FBA9-BD47-4318-BB31-788FAE668393	Leporinus niceforoi	Fowler, 1943	Animalia | Chordata | Osteichthyes | Actinopterygii | Actinopteri | Neopterygii | Teleostei | Osteoglossocephalai | Clupeocephala | Otomorpha | Ostariophysi | Otophysa | Characiphysae | Characiformes | Characoidei | Erythrinoidea | Anostomidae | Leporinus	Animalia	Chordata	Osteichthyes	Actinopterygii	Actinopteri	Neopterygii	Teleostei	Osteoglossocephalai	Clupeocephala	Otomorpha	Ostariophysi		Otophysa					Characiphysae	Characiformes	Characoidei	Erythrinoidea	Anostomidae				Leporinus		niceforoi	Colombia, Caquetá, Florencia, Río Orteguasa.			Endemic to: Colombia	Amazonas				Fowler, H. W. 1943. A collection of fresh-water fishes from Colombia, obtained chiefly by Brother Nicéforo Maria. Proceedings of the Academy of Natural Sciences of Philadelphia 95: 223-266.		ANSP 70491, 70492	Lista de especies de peces de agua dulce de Colombia
urn:lsid:zoobank.org:act:7B349CA7-2862-43E7-9B58-A20DEF2927C1	Leporinus ortomaculatus	Garavello, 2000	Animalia | Chordata | Osteichthyes | Actinopterygii | Actinopteri | Neopterygii | Teleostei | Osteoglossocephalai | Clupeocephala | Otomorpha | Ostariophysi | Otophysa | Characiphysae | Characiformes | Characoidei | Erythrinoidea | Anostomidae | Leporinus	Animalia	Chordata	Osteichthyes	Actinopterygii	Actinopteri	Neopterygii	Teleostei	Osteoglossocephalai	Clupeocephala	Otomorpha	Ostariophysi		Otophysa					Characiphysae	Characiformes	Characoidei	Erythrinoidea	Anostomidae				Leporinus		ortomaculatus					Orinoco						IAvH-P 13843	Lista de especies de peces de agua dulce de Colombia
urn:lsid:zoobank.org:act:CFC6FE11-788B-4E80-8F1E-46DD14E632DD	Leporinus parae	Eigenmann, 1907	Animalia | Chordata | Osteichthyes | Actinopterygii | Actinopteri | Neopterygii | Teleostei | Osteoglossocephalai | Clupeocephala | Otomorpha | Ostariophysi | Otophysa | Characiphysae | Characiformes | Characoidei | Erythrinoidea | Anostomidae | Leporinus	Animalia	Chordata	Osteichthyes	Actinopterygii	Actinopteri	Neopterygii	Teleostei	Osteoglossocephalai	Clupeocephala	Otomorpha	Ostariophysi		Otophysa					Characiphysae	Characiformes	Characoidei	Erythrinoidea	Anostomidae				Leporinus		parae					Amazonas | Orinoco						IAvH-P 1822, 12770, 13003, 13011	Lista de especies de peces de agua dulce de Colombia
urn:lsid:zoobank.org:act:C9A47085-51D5-4B65-B5AE-6D191C3677E5	Leporinus subniger	Fowler, 1943	Animalia | Chordata | Osteichthyes | Actinopterygii | Actinopteri | Neopterygii | Teleostei | Osteoglossocephalai | Clupeocephala | Otomorpha | Ostariophysi | Otophysa | Characiphysae | Characiformes | Characoidei | Erythrinoidea | Anostomidae | Leporinus	Animalia	Chordata	Osteichthyes	Actinopterygii	Actinopteri	Neopterygii	Teleostei	Osteoglossocephalai	Clupeocephala	Otomorpha	Ostariophysi		Otophysa					Characiphysae	Characiformes	Characoidei	Erythrinoidea	Anostomidae				Leporinus		subniger					Amazonas				Fowler, H. W. 1943. A collection of fresh-water fishes from Colombia, obtained chiefly by Brother Nicéforo Maria. Proceedings of the Academy of Natural Sciences of Philadelphia 95: 223-266.		IAvH-P 3430-3432 | ANSP 70493, 70494	Lista de especies de peces de agua dulce de Colombia
urn:lsid:zoobank.org:act:43582F92-FE36-4129-A941-FC0EE0F74A78	Leporinus striatus	Kner, 1858	Animalia | Chordata | Osteichthyes | Actinopterygii | Actinopteri | Neopterygii | Teleostei | Osteoglossocephalai | Clupeocephala | Otomorpha | Ostariophysi | Otophysa | Characiphysae | Characiformes | Characoidei | Erythrinoidea | Anostomidae | Leporinus	Animalia	Chordata	Osteichthyes	Actinopterygii	Actinopteri	Neopterygii	Teleostei	Osteoglossocephalai	Clupeocephala	Otomorpha	Ostariophysi		Otophysa					Characiphysae	Characiformes	Characoidei	Erythrinoidea	Anostomidae				Leporinus		striatus			cf. striatus		Amazonas | Orinoco | Magdalena-Cauca | Pacífico | Caribe		UseValue: Pesca | Ornamental			Galvis, G., R. Sánchez, L. Mesa, Y. López, M.A. Gutiérrez, A.Gutiérrez, M.C. Leyva, C. Castellanos. 2007. Peces de la Amazonia colombiana con énfasis en especies de interés ornamental. Eds. A. I. Sanabria-Ochoa, P. Victoria-Daza, I. C. Beltran. Ministerio de Agricultura y Desarrollo Rural, INCODER, Universidad Nacional de Colombia - Departamento de Biología - Instituto de Ciencias Naturales, Inst…		Lista de especies de peces de agua dulce de Colombia
urn:lsid:zoobank.org:act:10959EC2-7164-455B-A332-DFBC5ED320CF	Leporinus wolfei	Fowler, 1940	Animalia | Chordata | Osteichthyes | Actinopterygii | Actinopteri | Neopterygii | Teleostei | Osteoglossocephalai | Clupeocephala | Otomorpha | Ostariophysi | Otophysa | Characiphysae | Characiformes | Characoidei | Erythrinoidea | Anostomidae | Leporinus	Animalia	Chordata	Osteichthyes	Actinopterygii	Actinopteri	Neopterygii	Teleostei	Osteoglossocephalai	Clupeocephala	Otomorpha	Ostariophysi		Otophysa					Characiphysae	Characiformes	Characoidei	Erythrinoidea	Anostomidae				Leporinus		wolfei					Amazonas					Mojica, J. I., G. Galvis, F. Arbeláez, M. Santos, S. Vejarano, E. Prieto-Piraquive, M. Arce, P. Sánchez-Duarte, C. Castellanos, A. Gutiérrez, S.R. Duque, J. Lobón-Cerviá & C. Granado-Lorencio. 2005. Peces de la cuenca del río Amazonas en Colombia: Región de Leticia. Biota Colombiana 6 (2): 191-210.		Lista de especies de peces de agua dulce de Colombia
urn:lsid:zoobank.org:act:46A606F1-F363-43DE-AD1F-1900903AC680	Leporinus y-ophorus	Eigenmann, 1922	Animalia | Chordata | Osteichthyes | Actinopterygii | Actinopteri | Neopterygii | Teleostei | Osteoglossocephalai | Clupeocephala | Otomorpha | Ostariophysi | Otophysa | Characiphysae | Characiformes | Characoidei | Erythrinoidea | Anostomidae | Leporinus	Animalia	Chordata	Osteichthyes	Actinopterygii	Actinopteri	Neopterygii	Teleostei	Osteoglossocephalai	Clupeocephala	Otomorpha	Ostariophysi		Otophysa					Characiphysae	Characiformes	Characoidei	Erythrinoidea	Anostomidae				Leporinus		y-ophorus					Orinoco		UseValue: Ornamental		Eigenmann, C. H. 1922. The fishes of western South America, Part I. The fresh-water fishes of northwestern South America, including Colombia, Panama, and the Pacific slopes of Ecuador and Peru, together with an appendix upon the fishes of the Rio Meta in Colombia. Memoirs of the Carnegie Museum 9 (1): 1-346.		CAS 61680	Lista de especies de peces de agua dulce de Colombia
urn:lsid:zoobank.org:act:E16C2CA0-3DD0-4F9C-8B9C-21FCBD15FC0F	Megaleporinus muyscorum	(Steindachner, 1900)	Animalia | Chordata | Osteichthyes | Actinopterygii | Actinopteri | Neopterygii | Teleostei | Osteoglossocephalai | Clupeocephala | Otomorpha | Ostariophysi | Otophysa | Characiphysae | Characiformes | Characoidei | Erythrinoidea | Anostomidae | Megaleporinus	Animalia	Chordata	Osteichthyes	Actinopterygii	Actinopteri	Neopterygii	Teleostei	Osteoglossocephalai	Clupeocephala	Otomorpha	Ostariophysi		Otophysa					Characiphysae	Characiformes	Characoidei	Erythrinoidea	Anostomidae				Megaleporinus		muyscorum	Colombia, Santander, eastern tributary of the Río Magdalena, Río Lebrija (Río Lebrija und Río Magdalena flüssen aus Santander, Colombia).			Endemic to: Colombia	Magdalena-Cauca | Caribe	"{"RedBookCategory": Vulnerable (A2d)}"	UseValue: Pesca		Steindachner, F. 1900. Erstattungen eines vorlaüfigen Berichtes über einige von Ihrer königlichen Hoheit Frau Prinzessin Therese von Bayeren während einer Reise nach Südamerika 1898 gesammelte neue Fischarten. Anzeiger der Akademie der Wissenschaften in Wien 37 (18): 206-208.	Eigenmann, C. H. 1922. The fishes of western South America, Part I. The fresh-water fishes of northwestern South America, including Colombia, Panama, and the Pacific slopes of Ecuador and Peru, together with an appendix upon the fishes of the Rio Meta in Colombia. Memoirs of the Carnegie Museum 9 (1): 1-346.		Lista de especies de peces de agua dulce de Colombia
urn:lsid:zoobank.org:act:4F19AE12-3A0E-4B07-81EC-80BC49659722	Megaleporinus trifasciatus	(Steindachner, 1876)	Animalia | Chordata | Osteichthyes | Actinopterygii | Actinopteri | Neopterygii | Teleostei | Osteoglossocephalai | Clupeocephala | Otomorpha | Ostariophysi | Otophysa | Characiphysae | Characiformes | Characoidei | Erythrinoidea | Anostomidae | Megaleporinus	Animalia	Chordata	Osteichthyes	Actinopterygii	Actinopteri	Neopterygii	Teleostei	Osteoglossocephalai	Clupeocephala	Otomorpha	Ostariophysi		Otophysa					Characiphysae	Characiformes	Characoidei	Erythrinoidea	Anostomidae				Megaleporinus		trifasciatus					Amazonas					Mojica, J. I., G. Galvis, F. Arbeláez, M. Santos, S. Vejarano, E. Prieto-Piraquive, M. Arce, P. Sánchez-Duarte, C. Castellanos, A. Gutiérrez, S.R. Duque, J. Lobón-Cerviá & C. Granado-Lorencio. 2005. Peces de la cuenca del río Amazonas en Colombia: Región de Leticia. Biota Colombiana 6 (2): 191-210.		Lista de especies de peces de agua dulce de Colombia
urn:lsid:zoobank.org:act:7507934B-2FAD-42F3-81C0-CE33D31A0DE3	Pseudanos trimaculatus	Kner, 1858	Animalia | Chordata | Osteichthyes | Actinopterygii | Actinopteri | Neopterygii | Teleostei | Osteoglossocephalai | Clupeocephala | Otomorpha | Ostariophysi | Otophysa | Characiphysae | Characiformes | Characoidei | Erythrinoidea | Anostomidae | Pseudanos	Animalia	Chordata	Osteichthyes	Actinopterygii	Actinopteri	Neopterygii	Teleostei	Osteoglossocephalai	Clupeocephala	Otomorpha	Ostariophysi		Otophysa					Characiphysae	Characiformes	Characoidei	Erythrinoidea	Anostomidae				Pseudanos		trimaculatus					Amazonas		UseValue: Ornamental			Mojica, J. I., G. Galvis, F. Arbeláez, M. Santos, S. Vejarano, E. Prieto-Piraquive, M. Arce, P. Sánchez-Duarte, C. Castellanos, A. Gutiérrez, S.R. Duque, J. Lobón-Cerviá & C. Granado-Lorencio. 2005. Peces de la cuenca del río Amazonas en Colombia: Región de Leticia. Biota Colombiana 6 (2): 191-210.		Lista de especies de peces de agua dulce de Colombia
urn:lsid:zoobank.org:act:955806BF-FBF1-4754-8EBD-111425DA7BF9	Pseudanos winterbottomi	Sidlauskas & Santos, 2005	Animalia | Chordata | Osteichthyes | Actinopterygii | Actinopteri | Neopterygii | Teleostei | Osteoglossocephalai | Clupeocephala | Otomorpha | Ostariophysi | Otophysa | Characiphysae | Characiformes | Characoidei | Erythrinoidea | Anostomidae | Pseudanos	Animalia	Chordata	Osteichthyes	Actinopterygii	Actinopteri	Neopterygii	Teleostei	Osteoglossocephalai	Clupeocephala	Otomorpha	Ostariophysi		Otophysa					Characiphysae	Characiformes	Characoidei	Erythrinoidea	Anostomidae				Pseudanos		winterbottomi					Orinoco		UseValue: Ornamental			Maldonado-Ocampo, J. A., Lugo, M., Bogotá-Gregory, J. D., Lasso, C.A., Vásquez, L., Usma, J. S., Taphorn, D.C., Provenzano Rizzi, F. 2006. Peces del río Tomo, cuenca del Orinoco, Colombia. Biota Colombiana 7 (1): 113-128.		Lista de especies de peces de agua dulce de Colombia
urn:lsid:zoobank.org:act:6FD14CCC-DA46-433F-B5B1-A3982FA43B73	Rhytiodus argenteofuscus	Kner, 1858	Animalia | Chordata | Osteichthyes | Actinopterygii | Actinopteri | Neopterygii | Teleostei | Osteoglossocephalai | Clupeocephala | Otomorpha | Ostariophysi | Otophysa | Characiphysae | Characiformes | Characoidei | Erythrinoidea | Anostomidae | Rhytiodus	Animalia	Chordata	Osteichthyes	Actinopterygii	Actinopteri	Neopterygii	Teleostei	Osteoglossocephalai	Clupeocephala	Otomorpha	Ostariophysi		Otophysa					Characiphysae	Characiformes	Characoidei	Erythrinoidea	Anostomidae				Rhytiodus		argenteofuscus					Amazonas					Mojica, J. I., G. Galvis, F. Arbeláez, M. Santos, S. Vejarano, E. Prieto-Piraquive, M. Arce, P. Sánchez-Duarte, C. Castellanos, A. Gutiérrez, S.R. Duque, J. Lobón-Cerviá & C. Granado-Lorencio. 2005. Peces de la cuenca del río Amazonas en Colombia: Región de Leticia. Biota Colombiana 6 (2): 191-210.		Lista de especies de peces de agua dulce de Colombia
urn:lsid:zoobank.org:act:C4BE2413-C98E-4DE7-A98C-20ACB94A5D50	Rhytiodus microlepis	Kner, 1858	Animalia | Chordata | Osteichthyes | Actinopterygii | Actinopteri | Neopterygii | Teleostei | Osteoglossocephalai | Clupeocephala | Otomorpha | Ostariophysi | Otophysa | Characiphysae | Characiformes | Characoidei | Erythrinoidea | Anostomidae | Rhytiodus	Animalia	Chordata	Osteichthyes	Actinopterygii	Actinopteri	Neopterygii	Teleostei	Osteoglossocephalai	Clupeocephala	Otomorpha	Ostariophysi		Otophysa					Characiphysae	Characiformes	Characoidei	Erythrinoidea	Anostomidae				Rhytiodus		microlepis					Amazonas		UseValue: Ornamental			Mojica, J. I., G. Galvis, F. Arbeláez, M. Santos, S. Vejarano, E. Prieto-Piraquive, M. Arce, P. Sánchez-Duarte, C. Castellanos, A. Gutiérrez, S.R. Duque, J. Lobón-Cerviá & C. Granado-Lorencio. 2005. Peces de la cuenca del río Amazonas en Colombia: Región de Leticia. Biota Colombiana 6 (2): 191-210.		Lista de especies de peces de agua dulce de Colombia
urn:lsid:zoobank.org:act:610B39BA-CAF0-4C19-89E0-0AD63A633457	Schizodon corti	Schultz, 1944	Animalia | Chordata | Osteichthyes | Actinopterygii | Actinopteri | Neopterygii | Teleostei | Osteoglossocephalai | Clupeocephala | Otomorpha | Ostariophysi | Otophysa | Characiphysae | Characiformes | Characoidei | Erythrinoidea | Anostomidae | Schizodon	Animalia	Chordata	Osteichthyes	Actinopterygii	Actinopteri	Neopterygii	Teleostei	Osteoglossocephalai	Clupeocephala	Otomorpha	Ostariophysi		Otophysa					Characiphysae	Characiformes	Characoidei	Erythrinoidea	Anostomidae				Schizodon		corti					Caribe		UseValue: Pesca			Ortega-Lara, A., O.M. Lasso-Alcalá, C.A. Lasso, G. Andrade de Pasquier & J.D. Bogotá-Gregory. 2012. Peces de la cuenca del río Catatumbo, cuenca del Lago de Maracaibo, Colombia y Venezuela. Biota Colombiana 13 (1): 71-98.		Lista de especies de peces de agua dulce de Colombia
urn:lsid:zoobank.org:act:3E9B3E09-3F70-4D62-A059-2D69D946B22A	Schizodon fasciatus	Spix & Agassiz, 1829	Animalia | Chordata | Osteichthyes | Actinopterygii | Actinopteri | Neopterygii | Teleostei | Osteoglossocephalai | Clupeocephala | Otomorpha | Ostariophysi | Otophysa | Characiphysae | Characiformes | Characoidei | Erythrinoidea | Anostomidae | Schizodon	Animalia	Chordata	Osteichthyes	Actinopterygii	Actinopteri	Neopterygii	Teleostei	Osteoglossocephalai	Clupeocephala	Otomorpha	Ostariophysi		Otophysa					Characiphysae	Characiformes	Characoidei	Erythrinoidea	Anostomidae				Schizodon		fasciatus					Amazonas		UseValue: Pesca | Ornamental			Mojica, J. I., G. Galvis, F. Arbeláez, M. Santos, S. Vejarano, E. Prieto-Piraquive, M. Arce, P. Sánchez-Duarte, C. Castellanos, A. Gutiérrez, S.R. Duque, J. Lobón-Cerviá & C. Granado-Lorencio. 2005. Peces de la cuenca del río Amazonas en Colombia: Región de Leticia. Biota Colombiana 6 (2): 191-210.		Lista de especies de peces de agua dulce de Colombia
urn:lsid:catalogueoflife.org:taxon:1806e987-d35f-11e6-9d3f-bc764e092680:col20170428	Schizodon scotorhabdotus	Sidlauskas, Garavello & Jellen, 2007	Animalia | Chordata | Osteichthyes | Actinopterygii | Actinopteri | Neopterygii | Teleostei | Osteoglossocephalai | Clupeocephala | Otomorpha | Ostariophysi | Otophysa | Characiphysae | Characiformes | Characoidei | Erythrinoidea | Anostomidae | Schizodon	Animalia	Chordata	Osteichthyes	Actinopterygii	Actinopteri	Neopterygii	Teleostei	Osteoglossocephalai	Clupeocephala	Otomorpha	Ostariophysi		Otophysa					Characiphysae	Characiformes	Characoidei	Erythrinoidea	Anostomidae				Schizodon		scotorhabdotus					Orinoco		UseValue: Pesca		Sidlauskas, B. L., J.C. Garavello & J. Jellen. 2007. A new Schizodon (Characiformes: Anostomidae) from the Río Orinoco system, with a redescription of S. isognathus from the Rio Paraguay system. Copeia 2007 (3): 711-725.			Lista de especies de peces de agua dulce de Colombia
urn:lsid:catalogueoflife.org:taxon:15efe120-d35f-11e6-9d3f-bc764e092680:col20170428	Synaptolaemus latofasciatus	(Steindachner, 1910)	Animalia | Chordata | Osteichthyes | Actinopterygii | Actinopteri | Neopterygii | Teleostei | Osteoglossocephalai | Clupeocephala | Otomorpha | Ostariophysi | Otophysa | Characiphysae | Characiformes | Characoidei | Erythrinoidea | Anostomidae | Synaptolaemus	Animalia	Chordata	Osteichthyes	Actinopterygii	Actinopteri	Neopterygii	Teleostei	Osteoglossocephalai	Clupeocephala	Otomorpha	Ostariophysi		Otophysa					Characiphysae	Characiformes	Characoidei	Erythrinoidea	Anostomidae				Synaptolaemus		latofasciatus					Amazonas | Orinoco					Maldonado-Ocampo, J. A., Lugo, M., Bogotá-Gregory, J. D., Lasso, C.A., Vásquez, L., Usma, J. S., Taphorn, D.C., Provenzano Rizzi, F. 2006. Peces del río Tomo, cuenca del Orinoco, Colombia. Biota Colombiana 7 (1): 113-128.	CZUT-IC 4092	Lista de especies de peces de agua dulce de Colombia
urn:lsid:zoobank.org:act:8BCEFEE3-BFD9-448B-9F69-853381FCE63A	Caenotropus labyrinthicus	(Kner, 1858)	Animalia | Chordata | Osteichthyes | Actinopterygii | Actinopteri | Neopterygii | Teleostei | Osteoglossocephalai | Clupeocephala | Otomorpha | Ostariophysi | Otophysa | Characiphysae | Characiformes | Characoidei | Erythrinoidea | Chilodontidae | Caenotropus	Animalia	Chordata	Osteichthyes	Actinopterygii	Actinopteri	Neopterygii	Teleostei	Osteoglossocephalai	Clupeocephala	Otomorpha	Ostariophysi		Otophysa					Characiphysae	Characiformes	Characoidei	Erythrinoidea	Chilodontidae				Caenotropus		labyrinthicus					Amazonas | Orinoco		UseValue: Ornamental			Cala, P. 1977. Los peces de la Orinoquía colombiana, Lista preliminar anotada. Lozanía (Acta Zoológica Colombiana) 24: 1-21. | Vari, R. P., R.M. Castro & S.J. Raredon. 1995. The Neotropical fish family Chilodontidae (Teleostei: Characiformes): a phylogenetic study and a revision of Caenotropus Gunther. Smithsonian Contributions to Zoology 577:1-32.		Lista de especies de peces de agua dulce de Colombia
urn:lsid:zoobank.org:act:35A1E423-56B1-4B23-85AF-22D8E7BE5DB9	Caenotropus mestomorgmatos	Vari, Castro & Raredon, 1995	Animalia | Chordata | Osteichthyes | Actinopterygii | Actinopteri | Neopterygii | Teleostei | Osteoglossocephalai | Clupeocephala | Otomorpha | Ostariophysi | Otophysa | Characiphysae | Characiformes | Characoidei | Erythrinoidea | Chilodontidae | Caenotropus	Animalia	Chordata	Osteichthyes	Actinopterygii	Actinopteri	Neopterygii	Teleostei	Osteoglossocephalai	Clupeocephala	Otomorpha	Ostariophysi		Otophysa					Characiphysae	Characiformes	Characoidei	Erythrinoidea	Chilodontidae				Caenotropus		mestomorgmatos					Amazonas | Orinoco					Bogotá-Gregory, J. D., & Maldonado-Ocampo, J. A. 2006. Peces de la zona hidrogeográfica de la Amazonia, Colombia. Biota Colombiana 7 (1): 55-94.	IAvH-P 281, 4098, 4101	Lista de especies de peces de agua dulce de Colombia
urn:lsid:catalogueoflife.org:taxon:181d957f-d35f-11e6-9d3f-bc764e092680:col20170428	Caenotropus schizodon	Scharcansky & Lucena, 2007	Animalia | Chordata | Osteichthyes | Actinopterygii | Actinopteri | Neopterygii | Teleostei | Osteoglossocephalai | Clupeocephala | Otomorpha | Ostariophysi | Otophysa | Characiphysae | Characiformes | Characoidei | Erythrinoidea | Chilodontidae | Caenotropus	Animalia	Chordata	Osteichthyes	Actinopterygii	Actinopteri	Neopterygii	Teleostei	Osteoglossocephalai	Clupeocephala	Otomorpha	Ostariophysi		Otophysa					Characiphysae	Characiformes	Characoidei	Erythrinoidea	Chilodontidae				Caenotropus		schizodon					Amazonas						CZUT-IC 12280	Lista de especies de peces de agua dulce de Colombia
urn:lsid:zoobank.org:act:1A1DB6A5-2953-4B64-9F5D-77EEA75FF8E6	Chilodus gracilis	Isbrücker & Nijssen, 1988	Animalia | Chordata | Osteichthyes | Actinopterygii | Actinopteri | Neopterygii | Teleostei | Osteoglossocephalai | Clupeocephala | Otomorpha | Ostariophysi | Otophysa | Characiphysae | Characiformes | Characoidei | Erythrinoidea | Chilodontidae | Chilodus	Animalia	Chordata	Osteichthyes	Actinopterygii	Actinopteri	Neopterygii	Teleostei	Osteoglossocephalai	Clupeocephala	Otomorpha	Ostariophysi		Otophysa					Characiphysae	Characiformes	Characoidei	Erythrinoidea	Chilodontidae				Chilodus		gracilis					Amazonas | Orinoco		UseValue: Ornamental			Bogotá-Gregory, J. D., & Maldonado-Ocampo, J. A. 2006. Peces de la zona hidrogeográfica de la Amazonia, Colombia. Biota Colombiana 7 (1): 55-94.	USNM 190300 ,232361, 263288, 431461	Lista de especies de peces de agua dulce de Colombia
urn:lsid:zoobank.org:act:32F5F847-F82D-46B4-B31C-555E27CE83EA	Chilodus punctatus	Müller & Troschel, 1844	Animalia | Chordata | Osteichthyes | Actinopterygii | Actinopteri | Neopterygii | Teleostei | Osteoglossocephalai | Clupeocephala | Otomorpha | Ostariophysi | Otophysa | Characiphysae | Characiformes | Characoidei | Erythrinoidea | Chilodontidae | Chilodus	Animalia	Chordata	Osteichthyes	Actinopterygii	Actinopteri	Neopterygii	Teleostei	Osteoglossocephalai	Clupeocephala	Otomorpha	Ostariophysi		Otophysa					Characiphysae	Characiformes	Characoidei	Erythrinoidea	Chilodontidae				Chilodus		punctatus					Amazonas | Orinoco		UseValue: Ornamental			Mojica, J. I., G. Galvis, F. Arbeláez, M. Santos, S. Vejarano, E. Prieto-Piraquive, M. Arce, P. Sánchez-Duarte, C. Castellanos, A. Gutiérrez, S.R. Duque, J. Lobón-Cerviá & C. Granado-Lorencio. 2005. Peces de la cuenca del río Amazonas en Colombia: Región de Leticia. Biota Colombiana 6 (2): 191-210. | Cala, P. 1977. Los peces de la Orinoquía colombiana, Lista preliminar anotada. Lozanía (Acta Zool…		Lista de especies de peces de agua dulce de Colombia
urn:lsid:zoobank.org:act:F1D978F1-B46A-4EE0-8016-C53E054EE5B8	Curimata aspera	(Günther, 1868)	Animalia | Chordata | Osteichthyes | Actinopterygii | Actinopteri | Neopterygii | Teleostei | Osteoglossocephalai | Clupeocephala | Otomorpha | Ostariophysi | Otophysa | Characiphysae | Characiformes | Characoidei | Erythrinoidea | Curimatidae | Curimata	Animalia	Chordata	Osteichthyes	Actinopterygii	Actinopteri	Neopterygii	Teleostei	Osteoglossocephalai	Clupeocephala	Otomorpha	Ostariophysi		Otophysa					Characiphysae	Characiformes	Characoidei	Erythrinoidea	Curimatidae				Curimata		aspera					Amazonas					Mojica, J. I., G. Galvis, F. Arbeláez, M. Santos, S. Vejarano, E. Prieto-Piraquive, M. Arce, P. Sánchez-Duarte, C. Castellanos, A. Gutiérrez, S.R. Duque, J. Lobón-Cerviá & C. Granado-Lorencio. 2005. Peces de la cuenca del río Amazonas en Colombia: Región de Leticia. Biota Colombiana 6 (2): 191-210.		Lista de especies de peces de agua dulce de Colombia
urn:lsid:zoobank.org:act:4E15F4BB-A677-4906-A2D1-46EFA858BE63	Curimata cerasina	Vari, 1984	Animalia | Chordata | Osteichthyes | Actinopterygii | Actinopteri | Neopterygii | Teleostei | Osteoglossocephalai | Clupeocephala | Otomorpha | Ostariophysi | Otophysa | Characiphysae | Characiformes | Characoidei | Erythrinoidea | Curimatidae | Curimata	Animalia	Chordata	Osteichthyes	Actinopterygii	Actinopteri	Neopterygii	Teleostei	Osteoglossocephalai	Clupeocephala	Otomorpha	Ostariophysi		Otophysa					Characiphysae	Characiformes	Characoidei	Erythrinoidea	Curimatidae				Curimata		cerasina					Orinoco						CZUT-IC 11494	Lista de especies de peces de agua dulce de Colombia
urn:lsid:zoobank.org:act:3947320A-0D0A-483A-A009-BF82F39E5B26	Curimata cisandina	(Allen, 1942)	Animalia | Chordata | Osteichthyes | Actinopterygii | Actinopteri | Neopterygii | Teleostei | Osteoglossocephalai | Clupeocephala | Otomorpha | Ostariophysi | Otophysa | Characiphysae | Characiformes | Characoidei | Erythrinoidea | Curimatidae | Curimata	Animalia	Chordata	Osteichthyes	Actinopterygii	Actinopteri	Neopterygii	Teleostei	Osteoglossocephalai	Clupeocephala	Otomorpha	Ostariophysi		Otophysa					Characiphysae	Characiformes	Characoidei	Erythrinoidea	Curimatidae				Curimata		cisandina					Amazonas					Mojica, J. I., G. Galvis, F. Arbeláez, M. Santos, S. Vejarano, E. Prieto-Piraquive, M. Arce, P. Sánchez-Duarte, C. Castellanos, A. Gutiérrez, S.R. Duque, J. Lobón-Cerviá & C. Granado-Lorencio. 2005. Peces de la cuenca del río Amazonas en Colombia: Región de Leticia. Biota Colombiana 6 (2): 191-210.		Lista de especies de peces de agua dulce de Colombia
urn:lsid:zoobank.org:act:C7FDF4D8-D1FA-467E-B229-B936B5387B8E	Curimata cyprinoides	(Linnaeus, 1766)	Animalia | Chordata | Osteichthyes | Actinopterygii | Actinopteri | Neopterygii | Teleostei | Osteoglossocephalai | Clupeocephala | Otomorpha | Ostariophysi | Otophysa | Characiphysae | Characiformes | Characoidei | Erythrinoidea | Curimatidae | Curimata	Animalia	Chordata	Osteichthyes	Actinopterygii	Actinopteri	Neopterygii	Teleostei	Osteoglossocephalai	Clupeocephala	Otomorpha	Ostariophysi		Otophysa					Characiphysae	Characiformes	Characoidei	Erythrinoidea	Curimatidae				Curimata		cyprinoides					Amazonas					Bogotá-Gregory, J. D., & Maldonado-Ocampo, J. A. 2006. Peces de la zona hidrogeográfica de la Amazonia, Colombia. Biota Colombiana 7 (1): 55-94		Lista de especies de peces de agua dulce de Colombia
urn:lsid:zoobank.org:act:0839A02B-D8C7-4605-9809-8ED0A0A37675	Curimata incompta	Vari, 1984	Animalia | Chordata | Osteichthyes | Actinopterygii | Actinopteri | Neopterygii | Teleostei | Osteoglossocephalai | Clupeocephala | Otomorpha | Ostariophysi | Otophysa | Characiphysae | Characiformes | Characoidei | Erythrinoidea | Curimatidae | Curimata	Animalia	Chordata	Osteichthyes	Actinopterygii	Actinopteri	Neopterygii	Teleostei	Osteoglossocephalai	Clupeocephala	Otomorpha	Ostariophysi		Otophysa					Characiphysae	Characiformes	Characoidei	Erythrinoidea	Curimatidae				Curimata		incompta					Amazonas | Orinoco					Mojica, J. I., G. Galvis, F. Arbeláez, M. Santos, S. Vejarano, E. Prieto-Piraquive, M. Arce, P. Sánchez-Duarte, C. Castellanos, A. Gutiérrez, S.R. Duque, J. Lobón-Cerviá & C. Granado-Lorencio. 2005. Peces de la cuenca del río Amazonas en Colombia: Región de Leticia. Biota Colombiana 6 (2): 191-210. | Maldonado-Ocampo, J.A. 2001. Peces del área de confluencia de los ríos Meta, Bita y Orinoco en el…	IAvH-P 4370	Lista de especies de peces de agua dulce de Colombia
urn:lsid:zoobank.org:act:FC2FFB6E-2807-4A2D-B3F2-D27E6113C554	Curimata mivartii	(Steindachner, 1878)	Animalia | Chordata | Osteichthyes | Actinopterygii | Actinopteri | Neopterygii | Teleostei | Osteoglossocephalai | Clupeocephala | Otomorpha | Ostariophysi | Otophysa | Characiphysae | Characiformes | Characoidei | Erythrinoidea | Curimatidae | Curimata	Animalia	Chordata	Osteichthyes	Actinopterygii	Actinopteri	Neopterygii	Teleostei	Osteoglossocephalai	Clupeocephala	Otomorpha	Ostariophysi		Otophysa					Characiphysae	Characiformes	Characoidei	Erythrinoidea	Curimatidae				Curimata		mivartii	Colombia, Magdalena River (Magdalenen-Stromes [Colombia]).			Endemic to: Colombia	Magdalena-Cauca | Caribe	"{"RedBookCategory": Vulnerable (A2d)}"	UseValue: Pesca		Steindachner, F. 1878. Zur Fischfauna des Magdalenen-Stromes. Anzeiger der Akademie der Wissenschaften in Wien 15 (12): 88-91	Vari, R. P. 1989. Systematics of the neotropical characiform genus Curimata Bosc (Pisces: Characiformes). Smithsonian Contributions to Zoology 474: 1-63.		Lista de especies de peces de agua dulce de Colombia
urn:lsid:zoobank.org:act:11C2D6F3-6489-4410-A69B-61092959ADBF	Curimata ocellata	(Eigenmann & Eigenmann, 1889)	Animalia | Chordata | Osteichthyes | Actinopterygii | Actinopteri | Neopterygii | Teleostei | Osteoglossocephalai | Clupeocephala | Otomorpha | Ostariophysi | Otophysa | Characiphysae | Characiformes | Characoidei | Erythrinoidea | Curimatidae | Curimata	Animalia	Chordata	Osteichthyes	Actinopterygii	Actinopteri	Neopterygii	Teleostei	Osteoglossocephalai	Clupeocephala	Otomorpha	Ostariophysi		Otophysa					Characiphysae	Characiformes	Characoidei	Erythrinoidea	Curimatidae				Curimata		ocellata					Amazonas					Mojica, J. I., G. Galvis, F. Arbeláez, M. Santos, S. Vejarano, E. Prieto-Piraquive, M. Arce, P. Sánchez-Duarte, C. Castellanos, A. Gutiérrez, S.R. Duque, J. Lobón-Cerviá & C. Granado-Lorencio. 2005. Peces de la cuenca del río Amazonas en Colombia: Región de Leticia. Biota Colombiana 6 (2): 191-210.		Lista de especies de peces de agua dulce de Colombia
urn:lsid:zoobank.org:act:E52EFD3F-C5EA-462D-B986-FA32EB9ECAF9	Curimata roseni	Vari, 1989	Animalia | Chordata | Osteichthyes | Actinopterygii | Actinopteri | Neopterygii | Teleostei | Osteoglossocephalai | Clupeocephala | Otomorpha | Ostariophysi | Otophysa | Characiphysae | Characiformes | Characoidei | Erythrinoidea | Curimatidae | Curimata	Animalia	Chordata	Osteichthyes	Actinopterygii	Actinopteri	Neopterygii	Teleostei	Osteoglossocephalai	Clupeocephala	Otomorpha	Ostariophysi		Otophysa					Characiphysae	Characiformes	Characoidei	Erythrinoidea	Curimatidae				Curimata		roseni					Amazonas					Bogotá-Gregory, J. D., & Maldonado-Ocampo, J. A. 2006. Peces de la zona hidrogeográfica de la Amazonia, Colombia. Biota Colombiana 7 (1): 55-94		Lista de especies de peces de agua dulce de Colombia
urn:lsid:zoobank.org:act:266C74C3-8C47-4E8F-83D9-093A20E19243	Curimata vittata	(Kner, 1858)	Animalia | Chordata | Osteichthyes | Actinopterygii | Actinopteri | Neopterygii | Teleostei | Osteoglossocephalai | Clupeocephala | Otomorpha | Ostariophysi | Otophysa | Characiphysae | Characiformes | Characoidei | Erythrinoidea | Curimatidae | Curimata	Animalia	Chordata	Osteichthyes	Actinopterygii	Actinopteri	Neopterygii	Teleostei	Osteoglossocephalai	Clupeocephala	Otomorpha	Ostariophysi		Otophysa					Characiphysae	Characiformes	Characoidei	Erythrinoidea	Curimatidae				Curimata		vittata					Amazonas | Orinoco		UseValue: Pesca			Vari, R. P. 1989. Systematics of the neotropical characiform genus Curimata Bosc (Pisces: Characiformes). Smithsonian Contributions to Zoology 474: 1-63. | Maldonado-Ocampo, J.A. 2001. Peces del área de confluencia de los ríos Meta, Bita y Orinoco en el municipio de puerto carreño vichada - Colombia. Dahlia 4:61-74.		Lista de especies de peces de agua dulce de Colombia
urn:lsid:zoobank.org:act:CAE7CA9D-095E-45A8-81F3-6B744351F72B	Curimatella alburna	(Müller & Troschel, 1844)	Animalia | Chordata | Osteichthyes | Actinopterygii | Actinopteri | Neopterygii | Teleostei | Osteoglossocephalai | Clupeocephala | Otomorpha | Ostariophysi | Otophysa | Characiphysae | Characiformes | Characoidei | Erythrinoidea | Curimatidae | Curimatella	Animalia	Chordata	Osteichthyes	Actinopterygii	Actinopteri	Neopterygii	Teleostei	Osteoglossocephalai	Clupeocephala	Otomorpha	Ostariophysi		Otophysa					Characiphysae	Characiformes	Characoidei	Erythrinoidea	Curimatidae				Curimatella		alburna					Amazonas					Arbeláez, F., G. Gálvis, J.I. Mojica & S. Duque. 2004. Composition and richness of the ichthyofauna in a terra firme forest streams of the Colombian Amazonia. Amazoniana XVIII (1/2): 95-107.		Lista de especies de peces de agua dulce de Colombia
urn:lsid:zoobank.org:act:3207F104-D2A7-49D0-B7A0-4D7F76E3C706	Curimatella dorsalis	(Eigenmann & Eigenmann, 1889)	Animalia | Chordata | Osteichthyes | Actinopterygii | Actinopteri | Neopterygii | Teleostei | Osteoglossocephalai | Clupeocephala | Otomorpha | Ostariophysi | Otophysa | Characiphysae | Characiformes | Characoidei | Erythrinoidea | Curimatidae | Curimatella	Animalia	Chordata	Osteichthyes	Actinopterygii	Actinopteri	Neopterygii	Teleostei	Osteoglossocephalai	Clupeocephala	Otomorpha	Ostariophysi		Otophysa					Characiphysae	Characiformes	Characoidei	Erythrinoidea	Curimatidae				Curimatella		dorsalis					Amazonas | Orinoco					Mojica, J. I., G. Galvis, F. Arbeláez, M. Santos, S. Vejarano, E. Prieto-Piraquive, M. Arce, P. Sánchez-Duarte, C. Castellanos, A. Gutiérrez, S.R. Duque, J. Lobón-Cerviá & C. Granado-Lorencio. 2005. Peces de la cuenca del río Amazonas en Colombia: Región de Leticia. Biota Colombiana 6 (2): 191-210; Maldonado-Ocampo, J.A. 2001. Peces del área de confluencia de los ríos Meta, Bita y Orinoco en el m…		Lista de especies de peces de agua dulce de Colombia
urn:lsid:zoobank.org:act:9164D3AA-5D20-4293-AFE3-F2B8EE5AD61C	Curimatella immaculata	(Fernández-Yépez, 1948)	Animalia | Chordata | Osteichthyes | Actinopterygii | Actinopteri | Neopterygii | Teleostei | Osteoglossocephalai | Clupeocephala | Otomorpha | Ostariophysi | Otophysa | Characiphysae | Characiformes | Characoidei | Erythrinoidea | Curimatidae | Curimatella	Animalia	Chordata	Osteichthyes	Actinopterygii	Actinopteri	Neopterygii	Teleostei	Osteoglossocephalai	Clupeocephala	Otomorpha	Ostariophysi		Otophysa					Characiphysae	Characiformes	Characoidei	Erythrinoidea	Curimatidae				Curimatella		immaculata					Amazonas | Orinoco					Vari, R. P. 1992. Systematics of the neotropical chariciform genus Curimatella Eigenmann and Eigemmann (Pisces: Ostariophysi), with summary comments on the Curimatidae. Smithsonian Contributions to Zoology, 533:1-48. | Bogotá-Gregory, J. D. & J.A. Maldonado-Ocampo, J. A. 2006. Peces de la zona hidrogeográfica de la Amazonia, Colombia. Biota Colombiana 7 (1): 55-94.		Lista de especies de peces de agua dulce de Colombia
urn:lsid:zoobank.org:act:F98D6D28-2EAA-4AE2-B6AD-CC58B1D5EE98	Curimatella meyeri	(Steindachner, 1882)	Animalia | Chordata | Osteichthyes | Actinopterygii | Actinopteri | Neopterygii | Teleostei | Osteoglossocephalai | Clupeocephala | Otomorpha | Ostariophysi | Otophysa | Characiphysae | Characiformes | Characoidei | Erythrinoidea | Curimatidae | Curimatella	Animalia	Chordata	Osteichthyes	Actinopterygii	Actinopteri	Neopterygii	Teleostei	Osteoglossocephalai	Clupeocephala	Otomorpha	Ostariophysi		Otophysa					Characiphysae	Characiformes	Characoidei	Erythrinoidea	Curimatidae				Curimatella		meyeri					Amazonas					Mojica, J. I., G. Galvis, F. Arbeláez, M. Santos, S. Vejarano, E. Prieto-Piraquive, M. Arce, P. Sánchez-Duarte, C. Castellanos, A. Gutiérrez, S.R. Duque, J. Lobón-Cerviá & C. Granado-Lorencio. 2005. Peces de la cuenca del río Amazonas en Colombia: Región de Leticia. Biota Colombiana 6 (2): 191-210.		Lista de especies de peces de agua dulce de Colombia
urn:lsid:zoobank.org:act:60BE84E0-F324-4D62-A492-6A5FBA6769BB	Curimatopsis crypticus	Vari, 1982	Animalia | Chordata | Osteichthyes | Actinopterygii | Actinopteri | Neopterygii | Teleostei | Osteoglossocephalai | Clupeocephala | Otomorpha | Ostariophysi | Otophysa | Characiphysae | Characiformes | Characoidei | Erythrinoidea | Curimatidae | Curimatopsis	Animalia	Chordata	Osteichthyes	Actinopterygii	Actinopteri	Neopterygii	Teleostei	Osteoglossocephalai	Clupeocephala	Otomorpha	Ostariophysi		Otophysa					Characiphysae	Characiformes	Characoidei	Erythrinoidea	Curimatidae				Curimatopsis		crypticus					Orinoco						IAvH-P 13266	Lista de especies de peces de agua dulce de Colombia
urn:lsid:zoobank.org:act:69F7F858-286F-4BCF-8A4C-504FD6A7052D	Curimatopsis evelynae	Géry, 1964	Animalia | Chordata | Osteichthyes | Actinopterygii | Actinopteri | Neopterygii | Teleostei | Osteoglossocephalai | Clupeocephala | Otomorpha | Ostariophysi | Otophysa | Characiphysae | Characiformes | Characoidei | Erythrinoidea | Curimatidae | Curimatopsis	Animalia	Chordata	Osteichthyes	Actinopterygii	Actinopteri	Neopterygii	Teleostei	Osteoglossocephalai	Clupeocephala	Otomorpha	Ostariophysi		Otophysa					Characiphysae	Characiformes	Characoidei	Erythrinoidea	Curimatidae				Curimatopsis		evelynae	Colombia, upper Río Meta, Río Manacacías				Orinoco		UseValue: Ornamental		Géry, J. 1964. Preliminary descriptions of seven new species and two new genera of characoid fishes from the Upper Rio Meta in Colombia. Tropical Fish Hobbyist 12 (5):25-48.			Lista de especies de peces de agua dulce de Colombia
urn:lsid:zoobank.org:act:BAADC30B-32AE-41D5-B622-D2C85471609A	Curimatopsis macrolepis	(Steindachner, 1876)	Animalia | Chordata | Osteichthyes | Actinopterygii | Actinopteri | Neopterygii | Teleostei | Osteoglossocephalai | Clupeocephala | Otomorpha | Ostariophysi | Otophysa | Characiphysae | Characiformes | Characoidei | Erythrinoidea | Curimatidae | Curimatopsis	Animalia	Chordata	Osteichthyes	Actinopterygii	Actinopteri	Neopterygii	Teleostei	Osteoglossocephalai	Clupeocephala	Otomorpha	Ostariophysi		Otophysa					Characiphysae	Characiformes	Characoidei	Erythrinoidea	Curimatidae				Curimatopsis		macrolepis					Amazonas | Orinoco					Vari, R. P. 1982. Systematics of the neotropical characoid genus Curimatopsis (Pisces: Characoidei). Smithsonian Contributions to Zoology 373:1-28.		Lista de especies de peces de agua dulce de Colombia
urn:lsid:zoobank.org:act:98302EF9-4CC9-44DF-A6C8-1C4D8D1E33E1	Curimatopsis microlepis	Eigenmann & Eigenmann, 1889	Animalia | Chordata | Osteichthyes | Actinopterygii | Actinopteri | Neopterygii | Teleostei | Osteoglossocephalai | Clupeocephala | Otomorpha | Ostariophysi | Otophysa | Characiphysae | Characiformes | Characoidei | Erythrinoidea | Curimatidae | Curimatopsis	Animalia	Chordata	Osteichthyes	Actinopterygii	Actinopteri	Neopterygii	Teleostei	Osteoglossocephalai	Clupeocephala	Otomorpha	Ostariophysi		Otophysa					Characiphysae	Characiformes	Characoidei	Erythrinoidea	Curimatidae				Curimatopsis		microlepis					Amazonas						CZUT-IC 4073, 4075	Lista de especies de peces de agua dulce de Colombia
urn:lsid:zoobank.org:act:79814FD2-3214-414A-98A8-62670DABD144	Cyphocharax abramoides	(Kner, 1858)	Animalia | Chordata | Osteichthyes | Actinopterygii | Actinopteri | Neopterygii | Teleostei | Osteoglossocephalai | Clupeocephala | Otomorpha | Ostariophysi | Otophysa | Characiphysae | Characiformes | Characoidei | Erythrinoidea | Curimatidae | Cyphocharax	Animalia	Chordata	Osteichthyes	Actinopterygii	Actinopteri	Neopterygii	Teleostei	Osteoglossocephalai	Clupeocephala	Otomorpha	Ostariophysi		Otophysa					Characiphysae	Characiformes	Characoidei	Erythrinoidea	Curimatidae				Cyphocharax		abramoides					Orinoco					Vari, R. P. 1992. Systematics of the neotropical Characiform genus Cyphocharax Fowler (Pisces, Ostariophysi). Smithsonian Contributions to Zoology 529:1-137.		Lista de especies de peces de agua dulce de Colombia
urn:lsid:zoobank.org:act:925E7883-FA53-493C-AF7A-A4E644327430	Cyphocharax aspilos	Vari, 1992	Animalia | Chordata | Osteichthyes | Actinopterygii | Actinopteri | Neopterygii | Teleostei | Osteoglossocephalai | Clupeocephala | Otomorpha | Ostariophysi | Otophysa | Characiphysae | Characiformes | Characoidei | Erythrinoidea | Curimatidae | Cyphocharax	Animalia	Chordata	Osteichthyes	Actinopterygii	Actinopteri	Neopterygii	Teleostei	Osteoglossocephalai	Clupeocephala	Otomorpha	Ostariophysi		Otophysa					Characiphysae	Characiformes	Characoidei	Erythrinoidea	Curimatidae				Cyphocharax		aspilos					Caribe					Ortega-Lara, A., O.M. Lasso-Alcalá, C.A. Lasso, G. Andrade de Pasquier & J.D. Bogotá-Gregory. 2012. Peces de la cuenca del río Catatumbo, cuenca del Lago de Maracaibo, Colombia y Venezuela. Biota Colombiana 13 (1): 71-98.		Lista de especies de peces de agua dulce de Colombia
urn:lsid:zoobank.org:act:613D1213-7075-48C4-9DB6-507613E1CE8B	Cyphocharax festivus	Vari, 1992	Animalia | Chordata | Osteichthyes | Actinopterygii | Actinopteri | Neopterygii | Teleostei | Osteoglossocephalai | Clupeocephala | Otomorpha | Ostariophysi | Otophysa | Characiphysae | Characiformes | Characoidei | Erythrinoidea | Curimatidae | Cyphocharax	Animalia	Chordata	Osteichthyes	Actinopterygii	Actinopteri	Neopterygii	Teleostei	Osteoglossocephalai	Clupeocephala	Otomorpha	Ostariophysi		Otophysa					Characiphysae	Characiformes	Characoidei	Erythrinoidea	Curimatidae				Cyphocharax		festivus					Amazonas | Orinoco					Bogotá-Gregory, J. D., & Maldonado-Ocampo, J. A. 2006. Peces de la zona hidrogeográfica de la Amazonia, Colombia. Biota Colombiana 7 (1): 55-94. | Maldonado-Ocampo, J. A., Lugo, M., Bogotá-Gregory, J. D., Lasso, C.A., Vásquez, L., Usma, J. S., Taphorn, D.C., Provenzano Rizzi, F. 2006. Peces del río Tomo, cuenca del Orinoco, Colombia. Biota Colombiana 7 (1): 113-128.		Lista de especies de peces de agua dulce de Colombia
urn:lsid:zoobank.org:act:103AA749-CAD3-46B5-9763-5F98C7C7A34B	Cyphocharax leucostictus	(Eigenmann & Eigenmann, 1889)	Animalia | Chordata | Osteichthyes | Actinopterygii | Actinopteri | Neopterygii | Teleostei | Osteoglossocephalai | Clupeocephala | Otomorpha | Ostariophysi | Otophysa | Characiphysae | Characiformes | Characoidei | Erythrinoidea | Curimatidae | Cyphocharax	Animalia	Chordata	Osteichthyes	Actinopterygii	Actinopteri	Neopterygii	Teleostei	Osteoglossocephalai	Clupeocephala	Otomorpha	Ostariophysi		Otophysa					Characiphysae	Characiformes	Characoidei	Erythrinoidea	Curimatidae				Cyphocharax		leucostictus					Amazonas					Galvis, G., R. Sánchez, L. Mesa, Y. López, M.A. Gutiérrez, A.Gutiérrez, M.C. Leyva, C. Castellanos. 2007. Peces de la Amazonia colombiana con énfasis en especies de interés ornamental. Eds. A. I. Sanabria-Ochoa, P. Victoria-Daza, I. C. Beltran. Ministerio de Agricultura y Desarrollo Rural, INCODER, Universidad Nacional de Colombia - Departamento de Biología - Instituto de Ciencias Naturales, Inst…		Lista de especies de peces de agua dulce de Colombia
urn:lsid:catalogueoflife.org:taxon:2686d01b-d35f-11e6-9d3f-bc764e092680:col20170428	Cyphocharax magdalenae	(Steindachner, 1878)	Animalia | Chordata | Osteichthyes | Actinopterygii | Actinopteri | Neopterygii | Teleostei | Osteoglossocephalai | Clupeocephala | Otomorpha | Ostariophysi | Otophysa | Characiphysae | Characiformes | Characoidei | Erythrinoidea | Curimatidae | Cyphocharax	Animalia	Chordata	Osteichthyes	Actinopterygii	Actinopteri	Neopterygii	Teleostei	Osteoglossocephalai	Clupeocephala	Otomorpha	Ostariophysi		Otophysa					Characiphysae	Characiformes	Characoidei	Erythrinoidea	Curimatidae				Cyphocharax		magdalenae					Magdalena-Cauca | Caribe		UseValue: Pesca		Steindachner, F. 1878. Zur Fischfauna des Magdalenen-Stromes. Anzeiger der Akademie der Wissenschaften in Wien 15 (12): 88-91	Eigenmann, C. H. 1922. The fishes of western South America, Part I. The fresh-water fishes of northwestern South America, including Colombia, Panama, and the Pacific slopes of Ecuador and Peru, together with an appendix upon the fishes of the Rio Meta in Colombia. Memoirs of the Carnegie Museum 9 (1): 1-346. | Vari, R. P. 1992. Systematics of the neotropical characiform genus Cyphocharax Fowler (…		Lista de especies de peces de agua dulce de Colombia
urn:lsid:zoobank.org:act:953CC8B1-7EF8-472F-978A-0A71FBB1FB34	Cyphocharax multilineatus	(Myers, 1927)	Animalia | Chordata | Osteichthyes | Actinopterygii | Actinopteri | Neopterygii | Teleostei | Osteoglossocephalai | Clupeocephala | Otomorpha | Ostariophysi | Otophysa | Characiphysae | Characiformes | Characoidei | Erythrinoidea | Curimatidae | Cyphocharax	Animalia	Chordata	Osteichthyes	Actinopterygii	Actinopteri	Neopterygii	Teleostei	Osteoglossocephalai	Clupeocephala	Otomorpha	Ostariophysi		Otophysa					Characiphysae	Characiformes	Characoidei	Erythrinoidea	Curimatidae				Cyphocharax		multilineatus					Amazonas | Orinoco		UseValue: Ornamental			Galvis, G., R. Sánchez, L. Mesa, Y. López, M.A. Gutiérrez, A.Gutiérrez, M.C. Leyva, C. Castellanos. 2007. Peces de la Amazonia colombiana con énfasis en especies de interés ornamental. Eds. A. I. Sanabria-Ochoa, P. Victoria-Daza, I. C. Beltran. Ministerio de Agricultura y Desarrollo Rural, INCODER, Universidad Nacional de Colombia - Departamento de Biología - Instituto de Ciencias Naturales, Inst…		Lista de especies de peces de agua dulce de Colombia
urn:lsid:zoobank.org:act:3EAF1A21-1F82-41FF-90F1-2A980DDB4807	Cyphocharax nigripinnis	Vari, 1992	Animalia | Chordata | Osteichthyes | Actinopterygii | Actinopteri | Neopterygii | Teleostei | Osteoglossocephalai | Clupeocephala | Otomorpha | Ostariophysi | Otophysa | Characiphysae | Characiformes | Characoidei | Erythrinoidea | Curimatidae | Cyphocharax	Animalia	Chordata	Osteichthyes	Actinopterygii	Actinopteri	Neopterygii	Teleostei	Osteoglossocephalai	Clupeocephala	Otomorpha	Ostariophysi		Otophysa					Characiphysae	Characiformes	Characoidei	Erythrinoidea	Curimatidae				Cyphocharax		nigripinnis					Amazonas					Vari, R. P. 1992. Systematics of the neotropical characiform genus Cyphocharax Fowler (Pisces: Ostariophysi). Smithsonian Contributions to Zoology 529:1-137.		Lista de especies de peces de agua dulce de Colombia
urn:lsid:zoobank.org:act:F12F0964-B9EA-4432-9EDD-18F45BA84169	Cyphocharax notatus	(Steindachner, 1908)	Animalia | Chordata | Osteichthyes | Actinopterygii | Actinopteri | Neopterygii | Teleostei | Osteoglossocephalai | Clupeocephala | Otomorpha | Ostariophysi | Otophysa | Characiphysae | Characiformes | Characoidei | Erythrinoidea | Curimatidae | Cyphocharax	Animalia	Chordata	Osteichthyes	Actinopterygii	Actinopteri	Neopterygii	Teleostei	Osteoglossocephalai	Clupeocephala	Otomorpha	Ostariophysi		Otophysa					Characiphysae	Characiformes	Characoidei	Erythrinoidea	Curimatidae				Cyphocharax		notatus					Amazonas						CZUT-IC 10874	Lista de especies de peces de agua dulce de Colombia
urn:lsid:zoobank.org:act:30CD13BD-C677-4FFE-865B-9CB16258FEAB	Cyphocharax oenas	Vari, 1992	Animalia | Chordata | Osteichthyes | Actinopterygii | Actinopteri | Neopterygii | Teleostei | Osteoglossocephalai | Clupeocephala | Otomorpha | Ostariophysi | Otophysa | Characiphysae | Characiformes | Characoidei | Erythrinoidea | Curimatidae | Cyphocharax	Animalia	Chordata	Osteichthyes	Actinopterygii	Actinopteri	Neopterygii	Teleostei	Osteoglossocephalai	Clupeocephala	Otomorpha	Ostariophysi		Otophysa					Characiphysae	Characiformes	Characoidei	Erythrinoidea	Curimatidae				Cyphocharax		oenas					Orinoco					Maldonado-Ocampo, J. A., Lugo, M., Bogotá-Gregory, J. D., Lasso, C.A., Vásquez, L., Usma, J. S., Taphorn, D.C., Provenzano Rizzi, F. 2006. Peces del río Tomo, cuenca del Orinoco, Colombia. Biota Colombiana 7 (1): 113-128.		Lista de especies de peces de agua dulce de Colombia
urn:lsid:zoobank.org:act:264987FB-8A20-4DC9-BAD8-C5A489ACC750	Cyphocharax pantostictos	Vari & Barriga, 1990	Animalia | Chordata | Osteichthyes | Actinopterygii | Actinopteri | Neopterygii | Teleostei | Osteoglossocephalai | Clupeocephala | Otomorpha | Ostariophysi | Otophysa | Characiphysae | Characiformes | Characoidei | Erythrinoidea | Curimatidae | Cyphocharax	Animalia	Chordata	Osteichthyes	Actinopterygii	Actinopteri	Neopterygii	Teleostei	Osteoglossocephalai	Clupeocephala	Otomorpha	Ostariophysi		Otophysa					Characiphysae	Characiformes	Characoidei	Erythrinoidea	Curimatidae				Cyphocharax		pantostictos					Amazonas						IAvH-P 8354-8357	Lista de especies de peces de agua dulce de Colombia
urn:lsid:zoobank.org:act:A37658F1-5A73-413E-AA43-54EF0DA0E120	Cyphocharax spiluropsis	(Eigenmann & Eigenmann, 1889)	Animalia | Chordata | Osteichthyes | Actinopterygii | Actinopteri | Neopterygii | Teleostei | Osteoglossocephalai | Clupeocephala | Otomorpha | Ostariophysi | Otophysa | Characiphysae | Characiformes | Characoidei | Erythrinoidea | Curimatidae | Cyphocharax	Animalia	Chordata	Osteichthyes	Actinopterygii	Actinopteri	Neopterygii	Teleostei	Osteoglossocephalai	Clupeocephala	Otomorpha	Ostariophysi		Otophysa					Characiphysae	Characiformes	Characoidei	Erythrinoidea	Curimatidae				Cyphocharax		spiluropsis					Amazonas					Arbeláez, F., G. Gálvis, J.I. Mojica & S. Duque. 2004. Composition and richness of the ichthyofauna in a terra firme forest streams of the Colombian Amazonia. Amazoniana XVIII (1/2): 95-107.		Lista de especies de peces de agua dulce de Colombia
urn:lsid:catalogueoflife.org:taxon:2b0b6b19-d35f-11e6-9d3f-bc764e092680:col20170428	Cyphocharax spilurus	(Günther, 1864)	Animalia | Chordata | Osteichthyes | Actinopterygii | Actinopteri | Neopterygii | Teleostei | Osteoglossocephalai | Clupeocephala | Otomorpha | Ostariophysi | Otophysa | Characiphysae | Characiformes | Characoidei | Erythrinoidea | Curimatidae | Cyphocharax	Animalia	Chordata	Osteichthyes	Actinopterygii	Actinopteri	Neopterygii	Teleostei	Osteoglossocephalai	Clupeocephala	Otomorpha	Ostariophysi		Otophysa					Characiphysae	Characiformes	Characoidei	Erythrinoidea	Curimatidae				Cyphocharax		spilurus					Amazonas | Orinoco		UseValue: Ornamental			Mojica, J. I., G. Galvis, F. Arbeláez, M. Santos, S. Vejarano, E. Prieto-Piraquive, M. Arce, P. Sánchez-Duarte, C. Castellanos, A. Gutiérrez, S.R. Duque, J. Lobón-Cerviá & C. Granado-Lorencio. 2005. Peces de la cuenca del río Amazonas en Colombia: Región de Leticia. Biota Colombiana 6 (2): 191-210. | Cala, P. 1977. Los peces de la Orinoquía colombiana, Lista preliminar anotada. Lozanía (Acta Zool…		Lista de especies de peces de agua dulce de Colombia
urn:lsid:zoobank.org:act:F0B93221-0B90-4AD8-BAF7-6DC1734CF833	Potamorhina altamazonica	(Cope, 1878)	Animalia | Chordata | Osteichthyes | Actinopterygii | Actinopteri | Neopterygii | Teleostei | Osteoglossocephalai | Clupeocephala | Otomorpha | Ostariophysi | Otophysa | Characiphysae | Characiformes | Characoidei | Erythrinoidea | Curimatidae | Potamorhina	Animalia	Chordata	Osteichthyes	Actinopterygii	Actinopteri	Neopterygii	Teleostei	Osteoglossocephalai	Clupeocephala	Otomorpha	Ostariophysi		Otophysa					Characiphysae	Characiformes	Characoidei	Erythrinoidea	Curimatidae				Potamorhina		altamazonica					Amazonas | Orinoco		UseValue: Pesca			Vari, R. P. 1984. Systematics of the Neotropical characiform genus Potamorhina (Pisces, Characiformes). Smithsonian Contributions to Zoology 400: 1-36.		Lista de especies de peces de agua dulce de Colombia
urn:lsid:zoobank.org:act:429B5090-1002-4057-AE3F-05DF48471B6A	Potamorhina laticeps	(Valenciennes, 1850)	Animalia | Chordata | Osteichthyes | Actinopterygii | Actinopteri | Neopterygii | Teleostei | Osteoglossocephalai | Clupeocephala | Otomorpha | Ostariophysi | Otophysa | Characiphysae | Characiformes | Characoidei | Erythrinoidea | Curimatidae | Potamorhina	Animalia	Chordata	Osteichthyes	Actinopterygii	Actinopteri	Neopterygii	Teleostei	Osteoglossocephalai	Clupeocephala	Otomorpha	Ostariophysi		Otophysa					Characiphysae	Characiformes	Characoidei	Erythrinoidea	Curimatidae				Potamorhina		laticeps					Caribe					Ortega-Lara, A., O.M. Lasso-Alcalá, C.A. Lasso, G. Andrade de Pasquier & J.D. Bogotá-Gregory. 2012. Peces de la cuenca del río Catatumbo, cuenca del Lago de Maracaibo, Colombia y Venezuela. Biota Colombiana 13 (1): 71-98.		Lista de especies de peces de agua dulce de Colombia
urn:lsid:zoobank.org:act:08A74132-87F3-4B88-9073-A5427A87DD66	Potamorhina latior	(Spix & Agassiz, 1829)	Animalia | Chordata | Osteichthyes | Actinopterygii | Actinopteri | Neopterygii | Teleostei | Osteoglossocephalai | Clupeocephala | Otomorpha | Ostariophysi | Otophysa | Characiphysae | Characiformes | Characoidei | Erythrinoidea | Curimatidae | Potamorhina	Animalia	Chordata	Osteichthyes	Actinopterygii	Actinopteri	Neopterygii	Teleostei	Osteoglossocephalai	Clupeocephala	Otomorpha	Ostariophysi		Otophysa					Characiphysae	Characiformes	Characoidei	Erythrinoidea	Curimatidae				Potamorhina		latior					Amazonas		UseValue: Pesca			Vari, R. P. 1984. Systematics of the Neotropical characiform genus Potamorhina (Pisces, Characiformes). Smithsonian Contributions to Zoology 400: 1-36.		Lista de especies de peces de agua dulce de Colombia
urn:lsid:zoobank.org:act:95362CB1-0FAE-49C4-9096-E5F79D45AA70	Potamorhina pristigaster	(Steindachner, 1876)	Animalia | Chordata | Osteichthyes | Actinopterygii | Actinopteri | Neopterygii | Teleostei | Osteoglossocephalai | Clupeocephala | Otomorpha | Ostariophysi | Otophysa | Characiphysae | Characiformes | Characoidei | Erythrinoidea | Curimatidae | Potamorhina	Animalia	Chordata	Osteichthyes	Actinopterygii	Actinopteri	Neopterygii	Teleostei	Osteoglossocephalai	Clupeocephala	Otomorpha	Ostariophysi		Otophysa					Characiphysae	Characiformes	Characoidei	Erythrinoidea	Curimatidae				Potamorhina		pristigaster					Amazonas					Bogotá-Gregory, J. D., & Maldonado-Ocampo, J. A. 2006. Peces de la zona hidrogeográfica de la Amazonia, Colombia. Biota Colombiana 7 (1): 55-94.		Lista de especies de peces de agua dulce de Colombia
urn:lsid:zoobank.org:act:787F9E70-6BED-4C96-93E6-5D82D8F13B3C	Psectrogaster amazonica	Eigenmann & Eigenmann, 1889	Animalia | Chordata | Osteichthyes | Actinopterygii | Actinopteri | Neopterygii | Teleostei | Osteoglossocephalai | Clupeocephala | Otomorpha | Ostariophysi | Otophysa | Characiphysae | Characiformes | Characoidei | Erythrinoidea | Curimatidae | Psectrogaster	Animalia	Chordata	Osteichthyes	Actinopterygii	Actinopteri	Neopterygii	Teleostei	Osteoglossocephalai	Clupeocephala	Otomorpha	Ostariophysi		Otophysa					Characiphysae	Characiformes	Characoidei	Erythrinoidea	Curimatidae				Psectrogaster		amazonica					Amazonas					Mojica, J. I., G. Galvis, F. Arbeláez, M. Santos, S. Vejarano, E. Prieto-Piraquive, M. Arce, P. Sánchez-Duarte, C. Castellanos, A. Gutiérrez, S.R. Duque, J. Lobón-Cerviá & C. Granado-Lorencio. 2005. Peces de la cuenca del río Amazonas en Colombia: Región de Leticia. Biota Colombiana 6 (2): 191-210.		Lista de especies de peces de agua dulce de Colombia
urn:lsid:zoobank.org:act:0413684D-C0A7-4FA0-A4AC-796B034FA3D0	Psectrogaster ciliata	(Müller & Troschel, 1844)	Animalia | Chordata | Osteichthyes | Actinopterygii | Actinopteri | Neopterygii | Teleostei | Osteoglossocephalai | Clupeocephala | Otomorpha | Ostariophysi | Otophysa | Characiphysae | Characiformes | Characoidei | Erythrinoidea | Curimatidae | Psectrogaster	Animalia	Chordata	Osteichthyes	Actinopterygii	Actinopteri	Neopterygii	Teleostei	Osteoglossocephalai	Clupeocephala	Otomorpha	Ostariophysi		Otophysa					Characiphysae	Characiformes	Characoidei	Erythrinoidea	Curimatidae				Psectrogaster		ciliata					Orinoco					Vari, R. P. 1989. Systematics of the neotropical characiform genus Psectrogaster Eigenmann and Eigenmann (Pisces: Characiformes). Smithsonian Contributions to Zoology 481: 1-43.		Lista de especies de peces de agua dulce de Colombia
urn:lsid:zoobank.org:act:EEED54C0-DF79-4B40-BC87-4AB43A6F952C	Psectrogaster essequibensis	(Günther, 1864)	Animalia | Chordata | Osteichthyes | Actinopterygii | Actinopteri | Neopterygii | Teleostei | Osteoglossocephalai | Clupeocephala | Otomorpha | Ostariophysi | Otophysa | Characiphysae | Characiformes | Characoidei | Erythrinoidea | Curimatidae | Psectrogaster	Animalia	Chordata	Osteichthyes	Actinopterygii	Actinopteri	Neopterygii	Teleostei	Osteoglossocephalai	Clupeocephala	Otomorpha	Ostariophysi		Otophysa					Characiphysae	Characiformes	Characoidei	Erythrinoidea	Curimatidae				Psectrogaster		essequibensis					Amazonas					Mojica, J. I., G. Galvis, F. Arbeláez, M. Santos, S. Vejarano, E. Prieto-Piraquive, M. Arce, P. Sánchez-Duarte, C. Castellanos, A. Gutiérrez, S.R. Duque, J. Lobón-Cerviá & C. Granado-Lorencio. 2005. Peces de la cuenca del río Amazonas en Colombia: Región de Leticia. Biota Colombiana 6 (2): 191-210.		Lista de especies de peces de agua dulce de Colombia
urn:lsid:zoobank.org:act:3668720C-C13F-470F-9098-3C145542378E	Psectrogaster rhomboides	Eigenmann & Eigenmann, 1889	Animalia | Chordata | Osteichthyes | Actinopterygii | Actinopteri | Neopterygii | Teleostei | Osteoglossocephalai | Clupeocephala | Otomorpha | Ostariophysi | Otophysa | Characiphysae | Characiformes | Characoidei | Erythrinoidea | Curimatidae | Psectrogaster	Animalia	Chordata	Osteichthyes	Actinopterygii	Actinopteri	Neopterygii	Teleostei	Osteoglossocephalai	Clupeocephala	Otomorpha	Ostariophysi		Otophysa					Characiphysae	Characiformes	Characoidei	Erythrinoidea	Curimatidae				Psectrogaster		rhomboides					Amazonas					Mojica, J. I., G. Galvis, F. Arbeláez, M. Santos, S. Vejarano, E. Prieto-Piraquive, M. Arce, P. Sánchez-Duarte, C. Castellanos, A. Gutiérrez, S.R. Duque, J. Lobón-Cerviá & C. Granado-Lorencio. 2005. Peces de la cuenca del río Amazonas en Colombia: Región de Leticia. Biota Colombiana 6 (2): 191-210.		Lista de especies de peces de agua dulce de Colombia
urn:lsid:zoobank.org:act:29C155D6-839E-4644-921A-AD87B7A0B389	Psectrogaster rutiloides	(Kner, 1858)	Animalia | Chordata | Osteichthyes | Actinopterygii | Actinopteri | Neopterygii | Teleostei | Osteoglossocephalai | Clupeocephala | Otomorpha | Ostariophysi | Otophysa | Characiphysae | Characiformes | Characoidei | Erythrinoidea | Curimatidae | Psectrogaster	Animalia	Chordata	Osteichthyes	Actinopterygii	Actinopteri	Neopterygii	Teleostei	Osteoglossocephalai	Clupeocephala	Otomorpha	Ostariophysi		Otophysa					Characiphysae	Characiformes	Characoidei	Erythrinoidea	Curimatidae				Psectrogaster		rutiloides					Amazonas					Vari, R. P. 1989. Systematics of the neotropical characiform genus Psectrogaster Eigenmann and Eigenmann (Pisces: Characiformes). Smithsonian Contributions to Zoology 481: 1-43.		Lista de especies de peces de agua dulce de Colombia
urn:lsid:zoobank.org:act:4C9D09EA-916E-42F6-94C3-CB9FDE36489F	Pseudocurimata lineopunctata	(Boulenger, 1911)	Animalia | Chordata | Osteichthyes | Actinopterygii | Actinopteri | Neopterygii | Teleostei | Osteoglossocephalai | Clupeocephala | Otomorpha | Ostariophysi | Otophysa | Characiphysae | Characiformes | Characoidei | Erythrinoidea | Curimatidae | Pseudocurimata	Animalia	Chordata	Osteichthyes	Actinopterygii	Actinopteri	Neopterygii	Teleostei	Osteoglossocephalai	Clupeocephala	Otomorpha	Ostariophysi		Otophysa					Characiphysae	Characiformes	Characoidei	Erythrinoidea	Curimatidae				Pseudocurimata		lineopunctata					Pacífico | Caribe		UseValue: Pesca		Boulenger, G. A. 1911. Descriptions of three new characinid fishes from south-western Colombia. Annals and Magazine of Natural History, 8 (7): 212-213.	Eigenmann, C. H. 1922. The fishes of western South America, Part I. The fresh-water fishes of northwestern South America, including Colombia, Panama, and the Pacific slopes of Ecuador and Peru, together with an appendix upon the fishes of the Rio Meta in Colombia. Memoirs of the Carnegie Museum 9 (1): 1-346.		Lista de especies de peces de agua dulce de Colombia
urn:lsid:zoobank.org:act:82F4EA28-5E8A-42F2-9FD1-8C5B339A8158	Pseudocurimata patiae	(Eigenmann, 1914)	Animalia | Chordata | Osteichthyes | Actinopterygii | Actinopteri | Neopterygii | Teleostei | Osteoglossocephalai | Clupeocephala | Otomorpha | Ostariophysi | Otophysa | Characiphysae | Characiformes | Characoidei | Erythrinoidea | Curimatidae | Pseudocurimata	Animalia	Chordata	Osteichthyes	Actinopterygii	Actinopteri	Neopterygii	Teleostei	Osteoglossocephalai	Clupeocephala	Otomorpha	Ostariophysi		Otophysa					Characiphysae	Characiformes	Characoidei	Erythrinoidea	Curimatidae				Pseudocurimata		patiae	Colombia, Barbacoas, Lower Patia River system, Telembi River.			Endemic to: Colombia	Pacífico	"{"RedBookCategory": Vulnerable (B2biii)}"			Eigenmann, C. H., Henn, A. W. & Wilson, C. 1914. New fishes from western Colombia, Ecuador, and Peru. Indiana University Studies, 19: 1-15.		FMNH 56554, 56555 | CAS 60622 [ex IU 13055]	Lista de especies de peces de agua dulce de Colombia
urn:lsid:zoobank.org:act:42F47274-32E0-4ABA-A910-839ADA53C9C2	Steindachnerina argentea	(Gill, 1858)	Animalia | Chordata | Osteichthyes | Actinopterygii | Actinopteri | Neopterygii | Teleostei | Osteoglossocephalai | Clupeocephala | Otomorpha | Ostariophysi | Otophysa | Characiphysae | Characiformes | Characoidei | Erythrinoidea | Curimatidae | Steindachnerina	Animalia	Chordata	Osteichthyes	Actinopterygii	Actinopteri	Neopterygii	Teleostei	Osteoglossocephalai	Clupeocephala	Otomorpha	Ostariophysi		Otophysa					Characiphysae	Characiformes	Characoidei	Erythrinoidea	Curimatidae				Steindachnerina		argentea					Orinoco					Eigenmann, C. H. 1922. The fishes of western South America, Part I. The fresh-water fishes of northwestern South America, including Colombia, Panama, and the Pacific slopes of Ecuador and Peru, together with an appendix upon the fishes of the Rio Meta in Colombia. Memoirs of the Carnegie Museum 9 (1): 1-346.		Lista de especies de peces de agua dulce de Colombia
urn:lsid:catalogueoflife.org:taxon:219b68fb-d35f-11e6-9d3f-bc764e092680:col20170428	Steindachnerina atratoensis	(Eigenmann, 1912)	Animalia | Chordata | Osteichthyes | Actinopterygii | Actinopteri | Neopterygii | Teleostei | Osteoglossocephalai | Clupeocephala | Otomorpha | Ostariophysi | Otophysa | Characiphysae | Characiformes | Characoidei | Erythrinoidea | Curimatidae | Steindachnerina	Animalia	Chordata	Osteichthyes	Actinopterygii	Actinopteri	Neopterygii	Teleostei	Osteoglossocephalai	Clupeocephala	Otomorpha	Ostariophysi		Otophysa					Characiphysae	Characiformes	Characoidei	Erythrinoidea	Curimatidae				Steindachnerina		atratoensis	Colombia, Quibdó.			Endemic to: Colombia	Caribe		UseValue: Ornamental		Eigenmann, C. H. 1912. Some results from an ichthyological reconnaissance of Colombia, South America. Part I. Indiana University Studies, 16: 1-27.		FMNH 56024 [ex CM 4814a], 56043, 71308 | CAS 44218 [ex IU 12676] | MCZ 30933 | USNM 79192	Lista de especies de peces de agua dulce de Colombia
urn:lsid:zoobank.org:act:87A75CAB-B86C-4AF1-AFC5-EDCF44CFD9D7	Steindachnerina bimaculata	(Steindachner, 1876)	Animalia | Chordata | Osteichthyes | Actinopterygii | Actinopteri | Neopterygii | Teleostei | Osteoglossocephalai | Clupeocephala | Otomorpha | Ostariophysi | Otophysa | Characiphysae | Characiformes | Characoidei | Erythrinoidea | Curimatidae | Steindachnerina	Animalia	Chordata	Osteichthyes	Actinopterygii	Actinopteri	Neopterygii	Teleostei	Osteoglossocephalai	Clupeocephala	Otomorpha	Ostariophysi		Otophysa					Characiphysae	Characiformes	Characoidei	Erythrinoidea	Curimatidae				Steindachnerina		bimaculata					Amazonas					Vari, R. P. 1991. Systematics of the neotropical characiform genus Steindachnerina Fowler (Pisces, Ostariophysi). Smithsonian Contributions to Zoology 507: 1-118.		Lista de especies de peces de agua dulce de Colombia
urn:lsid:zoobank.org:act:29B5AE18-54D0-4441-BC35-42003EF3CDB8	Steindachnerina dobula	(Günther, 1868)	Animalia | Chordata | Osteichthyes | Actinopterygii | Actinopteri | Neopterygii | Teleostei | Osteoglossocephalai | Clupeocephala | Otomorpha | Ostariophysi | Otophysa | Characiphysae | Characiformes | Characoidei | Erythrinoidea | Curimatidae | Steindachnerina	Animalia	Chordata	Osteichthyes	Actinopterygii	Actinopteri	Neopterygii	Teleostei	Osteoglossocephalai	Clupeocephala	Otomorpha	Ostariophysi		Otophysa					Characiphysae	Characiformes	Characoidei	Erythrinoidea	Curimatidae				Steindachnerina		dobula					Amazonas					Vari, R. P. 1991. Systematics of the neotropical characiform genus Steindachnerina Fowler (Pisces, Ostariophysi). Smithsonian Contributions to Zoology 507: 1-118.		Lista de especies de peces de agua dulce de Colombia
urn:lsid:zoobank.org:act:28853186-77F0-4874-92B1-EA0FA50EB224	Steindachnerina guentheri	(Eigenmann & Eigenmann, 1889)	Animalia | Chordata | Osteichthyes | Actinopterygii | Actinopteri | Neopterygii | Teleostei | Osteoglossocephalai | Clupeocephala | Otomorpha | Ostariophysi | Otophysa | Characiphysae | Characiformes | Characoidei | Erythrinoidea | Curimatidae | Steindachnerina	Animalia	Chordata	Osteichthyes	Actinopterygii	Actinopteri	Neopterygii	Teleostei	Osteoglossocephalai	Clupeocephala	Otomorpha	Ostariophysi		Otophysa					Characiphysae	Characiformes	Characoidei	Erythrinoidea	Curimatidae				Steindachnerina		guentheri					Amazonas | Orinoco					Arbeláez, F., G. Gálvis, J.I. Mojica & S. Duque. 2004. Composition and richness of the ichthyofauna in a terra firme forest streams of the Colombian Amazonia. Amazoniana XVIII (1/2): 95-107. | Vari, R. P. 1991. Systematics of the neotropical characiform genus Steindachnerina Fowler (Pisces, Ostariophysi). Smithsonian Contributions to Zoology 507: 1-118.		Lista de especies de peces de agua dulce de Colombia
urn:lsid:zoobank.org:act:FD09C629-5982-4942-88B4-29575304EDB4	Steindachnerina hypostoma	(Boulenger, 1887)	Animalia | Chordata | Osteichthyes | Actinopterygii | Actinopteri | Neopterygii | Teleostei | Osteoglossocephalai | Clupeocephala | Otomorpha | Ostariophysi | Otophysa | Characiphysae | Characiformes | Characoidei | Erythrinoidea | Curimatidae | Steindachnerina	Animalia	Chordata	Osteichthyes	Actinopterygii	Actinopteri	Neopterygii	Teleostei	Osteoglossocephalai	Clupeocephala	Otomorpha	Ostariophysi		Otophysa					Characiphysae	Characiformes	Characoidei	Erythrinoidea	Curimatidae				Steindachnerina		hypostoma					Amazonas					Mojica, J. I., G. Galvis, F. Arbeláez, M. Santos, S. Vejarano, E. Prieto-Piraquive, M. Arce, P. Sánchez-Duarte, C. Castellanos, A. Gutiérrez, S.R. Duque, J. Lobón-Cerviá & C. Granado-Lorencio. 2005. Peces de la cuenca del río Amazonas en Colombia: Región de Leticia. Biota Colombiana 6 (2): 191-210.		Lista de especies de peces de agua dulce de Colombia
urn:lsid:zoobank.org:act:3C1E26BC-6807-4D09-AEC6-6ECE53F3D07F	Steindachnerina pupula	Vari, 1991	Animalia | Chordata | Osteichthyes | Actinopterygii | Actinopteri | Neopterygii | Teleostei | Osteoglossocephalai | Clupeocephala | Otomorpha | Ostariophysi | Otophysa | Characiphysae | Characiformes | Characoidei | Erythrinoidea | Curimatidae | Steindachnerina	Animalia	Chordata	Osteichthyes	Actinopterygii	Actinopteri	Neopterygii	Teleostei	Osteoglossocephalai	Clupeocephala	Otomorpha	Ostariophysi		Otophysa					Characiphysae	Characiformes	Characoidei	Erythrinoidea	Curimatidae				Steindachnerina		pupula					Orinoco				Vari, R. P. 1991. Systematics of the neotropical characiform genus Steindachnerina Fowler (Pisces, Ostariophysi). Smithsonian Contributions to Zoology 507: 1-118.			Lista de especies de peces de agua dulce de Colombia
urn:lsid:zoobank.org:act:59E3B33F-1AA9-4286-B8EE-CA5332710F7E	Ichthyoelephas longirostris	(Steindachner, 1879)	Animalia | Chordata | Osteichthyes | Actinopterygii | Actinopteri | Neopterygii | Teleostei | Osteoglossocephalai | Clupeocephala | Otomorpha | Ostariophysi | Otophysa | Characiphysae | Characiformes | Characoidei | Erythrinoidea | Prochilodontidae | Ichthyoelephas	Animalia	Chordata	Osteichthyes	Actinopterygii	Actinopteri	Neopterygii	Teleostei	Osteoglossocephalai	Clupeocephala	Otomorpha	Ostariophysi		Otophysa					Characiphysae	Characiformes	Characoidei	Erythrinoidea	Prochilodontidae				Ichthyoelephas		longirostris	Colombia, Río Cauca.			Endemic to: Colombia	Magdalena-Cauca | Caribe	"{"RedBookCategory": En Peligro (A2c)}"	UseValue: Pesca		Steindachner, F. 1879, Ichthyologische Beiträge (VIII). Anzeiger der Akademie der Wissenschaften in Wien 16 (18):194-195.	Castro, R. M. C. & Vari, R.P. 2004. Detritivores of the South American fish family Prochilodontidae (Teleostei: Ostariophysi | Characifomes). A phylogenetic and revisionary study. Smithsonian Contributions to Zoology, 622: 1-186.		Lista de especies de peces de agua dulce de Colombia
urn:lsid:catalogueoflife.org:taxon:2f8283bd-d35f-11e6-9d3f-bc764e092680:col20170428	Prochilodus magdalenae	Steindachner, 1879	Animalia | Chordata | Osteichthyes | Actinopterygii | Actinopteri | Neopterygii | Teleostei | Osteoglossocephalai | Clupeocephala | Otomorpha | Ostariophysi | Otophysa | Characiphysae | Characiformes | Characoidei | Erythrinoidea | Prochilodontidae | Prochilodus	Animalia	Chordata	Osteichthyes	Actinopterygii	Actinopteri	Neopterygii	Teleostei	Osteoglossocephalai	Clupeocephala	Otomorpha	Ostariophysi		Otophysa					Characiphysae	Characiformes	Characoidei	Erythrinoidea	Prochilodontidae				Prochilodus		magdalenae	Colombia, Magdalena River (Magdalenen-Stromes [Colombia]).			Endemic to: Colombia	Magdalena-Cauca | Caribe	"{"RedBookCategory": Vulnerable (A2c,d)}"	UseValue: Pesca		Steindachner, F. 1879. Zur Fisch-Fauna des Magdalenen-Stromes. Denkschriften der Kaiserlichen Akademie der Wissenschaften in Wien, Mathematisch-Naturwissenschaftliche Classe 39: 19-78.	Eigenmann, C. H. 1922. The fishes of western South America, Part I. The fresh-water fishes of northwestern South America, including Colombia, Panama, and the Pacific slopes of Ecuador and Peru, together with an appendix upon the fishes of the Rio Meta in Colombia. Memoirs of the Carnegie Museum 9 (1): 1-346.		Lista de especies de peces de agua dulce de Colombia
urn:lsid:zoobank.org:act:0789511D-45B6-4CEB-BF0A-33FACBA1F929	Prochilodus mariae	Eigenmann, 1922	Animalia | Chordata | Osteichthyes | Actinopterygii | Actinopteri | Neopterygii | Teleostei | Osteoglossocephalai | Clupeocephala | Otomorpha | Ostariophysi | Otophysa | Characiphysae | Characiformes | Characoidei | Erythrinoidea | Prochilodontidae | Prochilodus	Animalia	Chordata	Osteichthyes	Actinopterygii	Actinopteri	Neopterygii	Teleostei	Osteoglossocephalai	Clupeocephala	Otomorpha	Ostariophysi		Otophysa					Characiphysae	Characiformes	Characoidei	Erythrinoidea	Prochilodontidae				Prochilodus		mariae					Orinoco		UseValue: Pesca		Eigenmann, C. H. 1922. The fishes of western South America, Part I. The fresh-water fishes of northwestern South America, including Colombia, Panama, and the Pacific slopes of Ecuador and Peru, together with an appendix upon the fishes of the Rio Meta in Colombia. Memoirs of the Carnegie Museum 9 (1): 1-346.			Lista de especies de peces de agua dulce de Colombia
urn:lsid:zoobank.org:act:25C36C4C-82A6-4C31-8A14-12D7A12342A1	Prochilodus nigricans	Spix & Agassiz, 1829	Animalia | Chordata | Osteichthyes | Actinopterygii | Actinopteri | Neopterygii | Teleostei | Osteoglossocephalai | Clupeocephala | Otomorpha | Ostariophysi | Otophysa | Characiphysae | Characiformes | Characoidei | Erythrinoidea | Prochilodontidae | Prochilodus	Animalia	Chordata	Osteichthyes	Actinopterygii	Actinopteri	Neopterygii	Teleostei	Osteoglossocephalai	Clupeocephala	Otomorpha	Ostariophysi		Otophysa					Characiphysae	Characiformes	Characoidei	Erythrinoidea	Prochilodontidae				Prochilodus		nigricans					Amazonas		UseValue: Pesca			Fowler, H. W. 1943. A collection of fresh-water fishes from Colombia, obtained chiefly by Brother Nicéforo Maria. Proceedings of the Academy of Natural Sciences of Philadelphia 95: 223-266.		Lista de especies de peces de agua dulce de Colombia
urn:lsid:zoobank.org:act:DEA94257-6CEC-4C12-8971-DFBAEB03CAA0	Prochilodus reticulatus	Valenciennes, 1850	Animalia | Chordata | Osteichthyes | Actinopterygii | Actinopteri | Neopterygii | Teleostei | Osteoglossocephalai | Clupeocephala | Otomorpha | Ostariophysi | Otophysa | Characiphysae | Characiformes | Characoidei | Erythrinoidea | Prochilodontidae | Prochilodus	Animalia	Chordata	Osteichthyes	Actinopterygii	Actinopteri	Neopterygii	Teleostei	Osteoglossocephalai	Clupeocephala	Otomorpha	Ostariophysi		Otophysa					Characiphysae	Characiformes	Characoidei	Erythrinoidea	Prochilodontidae				Prochilodus		reticulatus					Caribe	"{"RedBookCategory": Vulnerable (A2d)}"	UseValue: Pesca			Ortega-Lara, A., O.M. Lasso-Alcalá, C.A. Lasso, G. Andrade de Pasquier & J.D. Bogotá-Gregory. 2012. Peces de la cuenca del río Catatumbo, cuenca del Lago de Maracaibo, Colombia y Venezuela. Biota Colombiana 13 (1): 71-98.		Lista de especies de peces de agua dulce de Colombia
urn:lsid:zoobank.org:act:1AC22F74-E118-444F-A1A6-ACFD84C944F5	Prochilodus rubrotaeniatus	Jardine & Schomburgk, 1841	Animalia | Chordata | Osteichthyes | Actinopterygii | Actinopteri | Neopterygii | Teleostei | Osteoglossocephalai | Clupeocephala | Otomorpha | Ostariophysi | Otophysa | Characiphysae | Characiformes | Characoidei | Erythrinoidea | Prochilodontidae | Prochilodus	Animalia	Chordata	Osteichthyes	Actinopterygii	Actinopteri	Neopterygii	Teleostei	Osteoglossocephalai	Clupeocephala	Otomorpha	Ostariophysi		Otophysa					Characiphysae	Characiformes	Characoidei	Erythrinoidea	Prochilodontidae				Prochilodus		rubrotaeniatus					Amazonas | Orinoco					Bogotá-Gregory, J. D. & J.A. Maldonado-Ocampo, J. A. 2006. Peces de la zona hidrogeográfica de la Amazonia, Colombia. Biota Colombiana 7 (1): 55-94. | Urbano-Bonilla, A., J. Zamudio, J. A. Maldonado-Ocampo, J. D. Bogotá-Grégory, G. Cortés-Millán & Y. López. 2009. Peces del piedemonte del departamento de Casanare, Colombia. Biota Colombiana 10 (1-2): 149-162.	IAvH-P 5844, 6195, 10879, 10880, 12764	Lista de especies de peces de agua dulce de Colombia
urn:lsid:zoobank.org:act:9BA7535D-5A61-4CBA-BD5B-CBB8E8C6ED4F	Semaprochilodus insignis	(Jardine & Schomburgk, 1841)	Animalia | Chordata | Osteichthyes | Actinopterygii | Actinopteri | Neopterygii | Teleostei | Osteoglossocephalai | Clupeocephala | Otomorpha | Ostariophysi | Otophysa | Characiphysae | Characiformes | Characoidei | Erythrinoidea | Prochilodontidae | Semaprochilodus	Animalia	Chordata	Osteichthyes	Actinopterygii	Actinopteri	Neopterygii	Teleostei	Osteoglossocephalai	Clupeocephala	Otomorpha	Ostariophysi		Otophysa					Characiphysae	Characiformes	Characoidei	Erythrinoidea	Prochilodontidae				Semaprochilodus		insignis					Amazonas | Orinoco		UseValue: Ornamental			Mojica, J. I., G. Galvis, F. Arbeláez, M. Santos, S. Vejarano, E. Prieto-Piraquive, M. Arce, P. Sánchez-Duarte, C. Castellanos, A. Gutiérrez, S.R. Duque, J. Lobón-Cerviá & C. Granado-Lorencio. 2005. Peces de la cuenca del río Amazonas en Colombia: Región de Leticia. Biota Colombiana 6 (2): 191-210. | Castro, R. M. C. & Vari, R.P. 2004. Detritivores of the South American fish family Prochilodontid…		Lista de especies de peces de agua dulce de Colombia
urn:lsid:zoobank.org:act:F76018CE-2B75-443D-9AD7-4F98AEDE5AB9	Semaprochilodus kneri	(Pellegrin, 1909)	Animalia | Chordata | Osteichthyes | Actinopterygii | Actinopteri | Neopterygii | Teleostei | Osteoglossocephalai | Clupeocephala | Otomorpha | Ostariophysi | Otophysa | Characiphysae | Characiformes | Characoidei | Erythrinoidea | Prochilodontidae | Semaprochilodus	Animalia	Chordata	Osteichthyes	Actinopterygii	Actinopteri	Neopterygii	Teleostei	Osteoglossocephalai	Clupeocephala	Otomorpha	Ostariophysi		Otophysa					Characiphysae	Characiformes	Characoidei	Erythrinoidea	Prochilodontidae				Semaprochilodus		kneri					Amazonas | Orinoco		UseValue: Pesca | Ornamental			Correa, S.B. 2003. Icthyofauna of lago Taraira, lower rio Apaporis system, Colombian Amazon. Dahlia 6: 59-68. | Maldonado-Ocampo, J. A., Lugo, M., Bogotá-Gregory, J. D., Lasso, C.A., Vásquez, L., Usma, J. S., Taphorn, D.C., Provenzano Rizzi, F. 2006. Peces del río Tomo, cuenca del Orinoco, Colombia. Biota Colombiana 7 (1): 113-128.		Lista de especies de peces de agua dulce de Colombia
urn:lsid:zoobank.org:act:3A8E13F5-202A-4CEA-91A1-CBC47A26B817	Semaprochilodus laticeps	(Steindachner, 1879)	Animalia | Chordata | Osteichthyes | Actinopterygii | Actinopteri | Neopterygii | Teleostei | Osteoglossocephalai | Clupeocephala | Otomorpha | Ostariophysi | Otophysa | Characiphysae | Characiformes | Characoidei | Erythrinoidea | Prochilodontidae | Semaprochilodus	Animalia	Chordata	Osteichthyes	Actinopterygii	Actinopteri	Neopterygii	Teleostei	Osteoglossocephalai	Clupeocephala	Otomorpha	Ostariophysi		Otophysa					Characiphysae	Characiformes	Characoidei	Erythrinoidea	Prochilodontidae				Semaprochilodus		laticeps					Orinoco		UseValue: Pesca | Ornamental			Cala, P. 1977. Los peces de la Orinoquía colombiana, Lista preliminar anotada. Lozanía (Acta Zoológica Colombiana) 24: 1-21. | Castro, R. M. & R.P. Vari. 2004. Detritivores of the South American fish family Prochilodontidae (Teleostei: Ostariophysi: Characiformes): a phylogenetic and revisionary study. Smithsonian Contributions to Zoology 662: 1-189.		Lista de especies de peces de agua dulce de Colombia
urn:lsid:zoobank.org:act:2513C288-9397-41FE-9961-C3ECDCED8BD8	Semaprochilodus taeniurus	(Valenciennes, 1821)	Animalia | Chordata | Osteichthyes | Actinopterygii | Actinopteri | Neopterygii | Teleostei | Osteoglossocephalai | Clupeocephala | Otomorpha | Ostariophysi | Otophysa | Characiphysae | Characiformes | Characoidei | Erythrinoidea | Prochilodontidae | Semaprochilodus	Animalia	Chordata	Osteichthyes	Actinopterygii	Actinopteri	Neopterygii	Teleostei	Osteoglossocephalai	Clupeocephala	Otomorpha	Ostariophysi		Otophysa					Characiphysae	Characiformes	Characoidei	Erythrinoidea	Prochilodontidae				Semaprochilodus		taeniurus					Amazonas		UseValue: Ornamental			Correa, S.B 2003. Icthyofauna of lago Taraira, lower rio Apaporis system, Colombian Amazon. Dahlia, 6: 59-68		Lista de especies de peces de agua dulce de Colombia
urn:lsid:catalogueoflife.org:taxon:2e439559-d35f-11e6-9d3f-bc764e092680:col20170428	Lebiasina astrigata	Regan, 1913	Animalia | Chordata | Osteichthyes | Actinopterygii | Actinopteri | Neopterygii | Teleostei | Osteoglossocephalai | Clupeocephala | Otomorpha | Ostariophysi | Otophysa | Characiphysae | Characiformes | Characoidei | Characoidea | Lebiasinidae | Lebiasininae | Lebiasina	Animalia	Chordata	Osteichthyes	Actinopterygii	Actinopteri	Neopterygii	Teleostei	Osteoglossocephalai	Clupeocephala	Otomorpha	Ostariophysi		Otophysa					Characiphysae	Characiformes	Characoidei	Characoidea	Lebiasinidae	Lebiasininae			Lebiasina		astrigata					Caribe					Maldonado-Ocampo, J. A., F.A. Villa-Navarro, A. Ortega-Lara, S. Prada-Pedreros, U.J. Villa, A. Claro, J.S. Usma, T.S. Rivas Lara, W. Chaverra Salazar, C. Cuesta Barrios. & J.E. García-Melo. 2006. Peces del río Atrato, zona hidrogeográfica del Caribe, Colombia. Biota Colombiana 7 (1): 143-154.		Lista de especies de peces de agua dulce de Colombia
urn:lsid:catalogueoflife.org:taxon:15ea3c53-d35f-11e6-9d3f-bc764e092680:col20170428	Lebiasina chocoensis	Ardila Rodríguez, 2010	Animalia | Chordata | Osteichthyes | Actinopterygii | Actinopteri | Neopterygii | Teleostei | Osteoglossocephalai | Clupeocephala | Otomorpha | Ostariophysi | Otophysa | Characiphysae | Characiformes | Characoidei | Characoidea | Lebiasinidae | Lebiasininae | Lebiasina	Animalia	Chordata	Osteichthyes	Actinopterygii	Actinopteri	Neopterygii	Teleostei	Osteoglossocephalai	Clupeocephala	Otomorpha	Ostariophysi		Otophysa					Characiphysae	Characiformes	Characoidei	Characoidea	Lebiasinidae	Lebiasininae			Lebiasina		chocoensis	Colombia, Chocó, Quibdó, affluent of río Tutunendo, 5°46'56"N, 77°24'45"W.			Endemic to: Colombia	Caribe				Ardila Rodríguez, C. A. 2010. Lebiasina chocoensis, una nueva especie de pez para Colombia (Teleostei: Characiformes: Lebiasinidae, Lebisininae). Peces del Departmento del Chocó. 1: 20 pp.			Lista de especies de peces de agua dulce de Colombia
urn:lsid:zoobank.org:act:620E10F3-AEB2-4EF7-8D92-2972F092A6FE	Lebiasina chucuriensis	Ardila Rodríguez, 2001	Animalia | Chordata | Osteichthyes | Actinopterygii | Actinopteri | Neopterygii | Teleostei | Osteoglossocephalai | Clupeocephala | Otomorpha | Ostariophysi | Otophysa | Characiphysae | Characiformes | Characoidei | Characoidea | Lebiasinidae | Lebiasininae | Lebiasina	Animalia	Chordata	Osteichthyes	Actinopterygii	Actinopteri	Neopterygii	Teleostei	Osteoglossocephalai	Clupeocephala	Otomorpha	Ostariophysi		Otophysa					Characiphysae	Characiformes	Characoidei	Characoidea	Lebiasinidae	Lebiasininae			Lebiasina		chucuriensis	Colombia, Santander, Municipio de San Vicente de Chucurí, afluente del río La Llana, Quebrada La Carbonera.			Endemic to: Colombia	Magdalena-Cauca				Ardila Rodríguez, C. A. 2001. Lebiasina chucuriensis una nueva especie de pez para Colombia (Teleostei: Characiformes: Lebiasinidae). Revista Unimetro 13 (27-28): 20 pp.		CAR 150424, 150423, 150425	Lista de especies de peces de agua dulce de Colombia
urn:lsid:catalogueoflife.org:taxon:1669d90b-d35f-11e6-9d3f-bc764e092680:col20170428	Lebiasina colombia	Ardila Rodríguez, 2008	Animalia | Chordata | Osteichthyes | Actinopterygii | Actinopteri | Neopterygii | Teleostei | Osteoglossocephalai | Clupeocephala | Otomorpha | Ostariophysi | Otophysa | Characiphysae | Characiformes | Characoidei | Characoidea | Lebiasinidae | Lebiasininae | Lebiasina	Animalia	Chordata	Osteichthyes	Actinopterygii	Actinopteri	Neopterygii	Teleostei	Osteoglossocephalai	Clupeocephala	Otomorpha	Ostariophysi		Otophysa					Characiphysae	Characiformes	Characoidei	Characoidea	Lebiasinidae	Lebiasininae			Lebiasina		colombia	Colombia, Córdoba, Tierralta, afluente del Río Sinú, Quebarba El Higuerón			Endemic to: Colombia	Caribe				Ardila Rodríguez, C. A. 2008. Lebiasina colombia (Characiformes: Lebiasinidae), nueva especie cuenca alta del Río Sinú, Colombia. Dahlia 10: 27-32.		CAR 190, 191, 192 | ICN-MHN 5314	Lista de especies de peces de agua dulce de Colombia
urn:lsid:catalogueoflife.org:taxon:263a112a-d35f-11e6-9d3f-bc764e092680:col20170428	Lebiasina elongata	(Boulenger, 1887)	Animalia | Chordata | Osteichthyes | Actinopterygii | Actinopteri | Neopterygii | Teleostei | Osteoglossocephalai | Clupeocephala | Otomorpha | Ostariophysi | Otophysa | Characiphysae | Characiformes | Characoidei | Characoidea | Lebiasinidae | Lebiasininae | Lebiasina	Animalia	Chordata	Osteichthyes	Actinopterygii	Actinopteri	Neopterygii	Teleostei	Osteoglossocephalai	Clupeocephala	Otomorpha	Ostariophysi		Otophysa					Characiphysae	Characiformes	Characoidei	Characoidea	Lebiasinidae	Lebiasininae			Lebiasina		elongata					Amazonas					Galvis, G., R. Sánchez, L. Mesa, Y. López, M.A. Gutiérrez, A.Gutiérrez, M.C. Leyva, C. Castellanos. 2007. Peces de la Amazonia colombiana con énfasis en especies de interés ornamental. Eds. A. I. Sanabria-Ochoa, P. Victoria-Daza, I. C. Beltran. Ministerio de Agricultura y Desarrollo Rural, INCODER, Universidad Nacional de Colombia - Departamento de Biología - Instituto de Ciencias Naturales, Inst…		Lista de especies de peces de agua dulce de Colombia
urn:lsid:catalogueoflife.org:taxon:263a0fcd-d35f-11e6-9d3f-bc764e092680:col20170428	Lebiasina erythrinoides	(Valenciennes, 1850)	Animalia | Chordata | Osteichthyes | Actinopterygii | Actinopteri | Neopterygii | Teleostei | Osteoglossocephalai | Clupeocephala | Otomorpha | Ostariophysi | Otophysa | Characiphysae | Characiformes | Characoidei | Characoidea | Lebiasinidae | Lebiasininae | Lebiasina	Animalia	Chordata	Osteichthyes	Actinopterygii	Actinopteri	Neopterygii	Teleostei	Osteoglossocephalai	Clupeocephala	Otomorpha	Ostariophysi		Otophysa					Characiphysae	Characiformes	Characoidei	Characoidea	Lebiasinidae	Lebiasininae			Lebiasina		erythrinoides					Amazonas | Orinoco | Magdalena-Cauca | Pacífico | Caribe					Maldonado-Ocampo, J.A., A. Ortega-Lara, S. Usma, V.G. Galvis, F.A. Villa-Navarro, L. Vásquez, S. Prada-Pedreros & C. Ardila.2005. Peces de los Andes de Colombia. Instituto de Investigación de Recursos Biológicos Alexander von Humboldt. Bogotá, D.C, Colombia. 346 pp. | Lasso C., J. I. Mojica, J. S. Usma, J. Maldonado, C. DoNascimiento, D. Taphorn, F. Provenzano, O. Lasso-Alcalá, G. Galvis, L. Vásq…	IAvH-P 573	Lista de especies de peces de agua dulce de Colombia
urn:lsid:catalogueoflife.org:taxon:263ac50d-d35f-11e6-9d3f-bc764e092680:col20170428	Lebiasina festae	Boulenger, 1899	Animalia | Chordata | Osteichthyes | Actinopterygii | Actinopteri | Neopterygii | Teleostei | Osteoglossocephalai | Clupeocephala | Otomorpha | Ostariophysi | Otophysa | Characiphysae | Characiformes | Characoidei | Characoidea | Lebiasinidae | Lebiasininae | Lebiasina	Animalia	Chordata	Osteichthyes	Actinopterygii	Actinopteri	Neopterygii	Teleostei	Osteoglossocephalai	Clupeocephala	Otomorpha	Ostariophysi		Otophysa					Characiphysae	Characiformes	Characoidei	Characoidea	Lebiasinidae	Lebiasininae			Lebiasina		festae					Pacífico | Caribe					Maldonado-Ocampo, J. A., J.S. Usma, F.A. Villa-Navarro, A. Ortega-Lara, S. Prada-Pedreros, L.F. Jiménez, U. Jaramillo-Villa, A. Arango, T. Rivas & G.C. Sánchez. 2013. Peces Dulceacuícolas del Chocó Biogeográfico de Colombia. WWF Colombia, Instituto de Investigación de Recursos Biológicos Alexander von Humboldt (IAvH), Universidad del Tolima, Autoridad Nacional de Acuicultura y Pesca (AUNAP), Pont…		Lista de especies de peces de agua dulce de Colombia
urn:lsid:zoobank.org:act:925FDC60-AAF6-41EE-A5EB-69D7CFB28A6E	Lebiasina floridablancaensis	Ardila Rodríguez, 1994	Animalia | Chordata | Osteichthyes | Actinopterygii | Actinopteri | Neopterygii | Teleostei | Osteoglossocephalai | Clupeocephala | Otomorpha | Ostariophysi | Otophysa | Characiphysae | Characiformes | Characoidei | Characoidea | Lebiasinidae | Lebiasininae | Lebiasina	Animalia	Chordata	Osteichthyes	Actinopterygii	Actinopteri	Neopterygii	Teleostei	Osteoglossocephalai	Clupeocephala	Otomorpha	Ostariophysi		Otophysa					Characiphysae	Characiformes	Characoidei	Characoidea	Lebiasinidae	Lebiasininae			Lebiasina		floridablancaensis	Colombia, Santander, Trib. del Río Aranzoque, Quebrada El Gaque			Endemic to: Colombia	Magdalena-Cauca				Ardila Rodríguez, C. A. 1994. Lebiasina floridablancaensis, una nueva especie de pez para Colombia (Teleostei: Characiformes: Lebiasinidae). Revista Unimetro 10 (19): 8 pp.		CAR 15-04-01 | MBUCV-V-26713 [ex CAR 15-04-02 and 03] | MHNUNC 1837	Lista de especies de peces de agua dulce de Colombia
urn:lsid:zoobank.org:act:A0B14094-BB54-4DBC-A5C3-B69BC366387C	Lebiasina multimaculata	Boulenger, 1911	Animalia | Chordata | Osteichthyes | Actinopterygii | Actinopteri | Neopterygii | Teleostei | Osteoglossocephalai | Clupeocephala | Otomorpha | Ostariophysi | Otophysa | Characiphysae | Characiformes | Characoidei | Characoidea | Lebiasinidae | Lebiasininae | Lebiasina	Animalia	Chordata	Osteichthyes	Actinopterygii	Actinopteri	Neopterygii	Teleostei	Osteoglossocephalai	Clupeocephala	Otomorpha	Ostariophysi		Otophysa					Characiphysae	Characiformes	Characoidei	Characoidea	Lebiasinidae	Lebiasininae			Lebiasina		multimaculata	Colombia, Chocó, Contodo, Condoto River, elevation 150 feet.			Endemic to: Colombia	Pacífico				Boulenger, G. A. 1911. Descriptions of three new characinid fishes from south-western Colombia. Annals and Magazine of Natural History 8 (7): 212-213.		BMNH 1910.7.11.167-169	Lista de especies de peces de agua dulce de Colombia
urn:lsid:zoobank.org:act:C1352E29-BAA1-4E5E-8501-AF5F84A2DC39	Lebiasina narinensis	Ardila Rodríguez, 2002	Animalia | Chordata | Osteichthyes | Actinopterygii | Actinopteri | Neopterygii | Teleostei | Osteoglossocephalai | Clupeocephala | Otomorpha | Ostariophysi | Otophysa | Characiphysae | Characiformes | Characoidei | Characoidea | Lebiasinidae | Lebiasininae | Lebiasina	Animalia	Chordata	Osteichthyes	Actinopterygii	Actinopteri	Neopterygii	Teleostei	Osteoglossocephalai	Clupeocephala	Otomorpha	Ostariophysi		Otophysa					Characiphysae	Characiformes	Characoidei	Characoidea	Lebiasinidae	Lebiasininae			Lebiasina		narinensis	Colombia, Nariño, vía Tumaco-Pasto, Quebrada Angostura			Endemic to: Colombia	Pacífico				Ardila Rodríguez, C. 2002. Lebiasina narinensis, una nueva especie de pez para Colombia (Teleostei: Characiformes, Lebiasinidae). Dahlia 5: 11-18.		ICN-MHN 2340, 2340-1	Lista de especies de peces de agua dulce de Colombia
urn:lsid:catalogueoflife.org:taxon:16691297-d35f-11e6-9d3f-bc764e092680:col20170428	Lebiasina ortegai	Ardila Rodríguez, 2008	Animalia | Chordata | Osteichthyes | Actinopterygii | Actinopteri | Neopterygii | Teleostei | Osteoglossocephalai | Clupeocephala | Otomorpha | Ostariophysi | Otophysa | Characiphysae | Characiformes | Characoidei | Characoidea | Lebiasinidae | Lebiasininae | Lebiasina	Animalia	Chordata	Osteichthyes	Actinopterygii	Actinopteri	Neopterygii	Teleostei	Osteoglossocephalai	Clupeocephala	Otomorpha	Ostariophysi		Otophysa					Characiphysae	Characiformes	Characoidei	Characoidea	Lebiasinidae	Lebiasininae			Lebiasina		ortegai	Colombia, Valle del Cauca, Municipio de Florida, 200 metros antes de cruzar la via Florida Miranda, Quebradaa afluente de Rio Las Cañas.			Endemic to: Colombia	Magdalena-Cauca				Ardila Rodríguez, C. A. 2008. Lebiasina ortegai (Characiformes: Lebiasinidae), nueva especie, sistema del Río Cauca, Colombia. Dahlia 10: 17-25.		CAR 157, 265 | CZUT-IC 2586 | IAvH-P 9875 | IMCN 4200, 4201	Lista de especies de peces de agua dulce de Colombia
urn:lsid:catalogueoflife.org:taxon:2960f38e-d35f-11e6-9d3f-bc764e092680:col20170428	Lebiasina panamensis	Gill, 1877	Animalia | Chordata | Osteichthyes | Actinopterygii | Actinopteri | Neopterygii | Teleostei | Osteoglossocephalai | Clupeocephala | Otomorpha | Ostariophysi | Otophysa | Characiphysae | Characiformes | Characoidei | Characoidea | Lebiasinidae | Lebiasininae | Lebiasina	Animalia	Chordata	Osteichthyes	Actinopterygii	Actinopteri	Neopterygii	Teleostei	Osteoglossocephalai	Clupeocephala	Otomorpha	Ostariophysi		Otophysa					Characiphysae	Characiformes	Characoidei	Characoidea	Lebiasinidae	Lebiasininae			Lebiasina		panamensis					Pacífico | Caribe					Eigenmann, C. H. 1922. The fishes of western South America, Part I. The fresh-water fishes of northwestern South America, including Colombia, Panama, and the Pacific slopes of Ecuador and Peru, together with an appendix upon the fishes of the Rio Meta in Colombia. Memoirs of the Carnegie Museum 9 (1): 1-346. | Fowler, H. W. 1944. Fresh-water fishes from northwestern Colombia. Proceedings of the A…		Lista de especies de peces de agua dulce de Colombia
urn:lsid:zoobank.org:act:9BE60D4D-1A92-4BCF-BA43-4ADAFE0B565F	Copeina guttata	(Steindachner, 1876)	Animalia | Chordata | Osteichthyes | Actinopterygii | Actinopteri | Neopterygii | Teleostei | Osteoglossocephalai | Clupeocephala | Otomorpha | Ostariophysi | Otophysa | Characiphysae | Characiformes | Characoidei | Characoidea | Lebiasinidae | Pyrrhulininae | Pyrrhulinini | Copeina	Animalia	Chordata	Osteichthyes	Actinopterygii	Actinopteri	Neopterygii	Teleostei	Osteoglossocephalai	Clupeocephala	Otomorpha	Ostariophysi		Otophysa					Characiphysae	Characiformes	Characoidei	Characoidea	Lebiasinidae	Pyrrhulininae	Pyrrhulinini		Copeina		guttata					Amazonas		UseValue: Ornamental			Steindachner, F. 1876. Ichthyologische Beiträge (IV). Sitzungsberichte der Kaiserlichen Akademie der Wissenschaften. Mathematisch-Naturwissenschaftliche Classe 72: 551-616.		Lista de especies de peces de agua dulce de Colombia
urn:lsid:zoobank.org:act:F81DACB2-2720-4CAE-A10F-90030641D19F	Copella eigenmanni	(Regan, 1912)	Animalia | Chordata | Osteichthyes | Actinopterygii | Actinopteri | Neopterygii | Teleostei | Osteoglossocephalai | Clupeocephala | Otomorpha | Ostariophysi | Otophysa | Characiphysae | Characiformes | Characoidei | Characoidea | Lebiasinidae | Pyrrhulininae | Pyrrhulinini | Copella	Animalia	Chordata	Osteichthyes	Actinopterygii	Actinopteri	Neopterygii	Teleostei	Osteoglossocephalai	Clupeocephala	Otomorpha	Ostariophysi		Otophysa					Characiphysae	Characiformes	Characoidei	Characoidea	Lebiasinidae	Pyrrhulininae	Pyrrhulinini		Copella		eigenmanni					Amazonas | Orinoco		UseValue: Ornamental		Regan, C. T. 1912. A revision of the South American characid fishes of the genera Chalceus, Pyrrhulina, Copeina, and Pogonocharax. Annals and Magazine of Natural History 10 (58): 387-395.	Marinho, M. M. F. y N. A. Menezes. 2017. Taxonomic review of Copella (Characiformes: Lebiasinidae) with an identification key for the species. PLoS ONE 12 (8): e0183069. https://doi.org/10.1371/journal.pone.0183069.		Lista de especies de peces de agua dulce de Colombia
urn:lsid:catalogueoflife.org:taxon:46e47cef-d35f-11e6-9d3f-bc764e092680:col20170428	Copella nattereri	(Steindachner, 1876)	Animalia | Chordata | Osteichthyes | Actinopterygii | Actinopteri | Neopterygii | Teleostei | Osteoglossocephalai | Clupeocephala | Otomorpha | Ostariophysi | Otophysa | Characiphysae | Characiformes | Characoidei | Characoidea | Lebiasinidae | Pyrrhulininae | Pyrrhulinini | Copella	Animalia	Chordata	Osteichthyes	Actinopterygii	Actinopteri	Neopterygii	Teleostei	Osteoglossocephalai	Clupeocephala	Otomorpha	Ostariophysi		Otophysa					Characiphysae	Characiformes	Characoidei	Characoidea	Lebiasinidae	Pyrrhulininae	Pyrrhulinini		Copella		nattereri					Amazonas | Orinoco		UseValue: Ornamental			Arbeláez, F., G. Gálvis, J.I. Mojica & S. Duque. 2004. Composition and richness of the ichthyofauna in a terra firme forest streams of the Colombian Amazonia. Amazoniana XVIII (1/2): 95-107. | Galvis G., J. I. Mojica, F. Provenzano, C. Lasso, D. Taphorn, R. Royero, C. Castellanos, A. Gutiérrez, M. Gutiérrez, Y. López, L. Mesa, P. Sánchez & C. Cipamocha. 2007. Peces de la Orinoquia colombiana con …		Lista de especies de peces de agua dulce de Colombia
urn:lsid:zoobank.org:act:8D51DB9D-AC10-40DB-9167-6D908FF9F9CE	Copella vilmae	Géry, 1963	Animalia | Chordata | Osteichthyes | Actinopterygii | Actinopteri | Neopterygii | Teleostei | Osteoglossocephalai | Clupeocephala | Otomorpha | Ostariophysi | Otophysa | Characiphysae | Characiformes | Characoidei | Characoidea | Lebiasinidae | Pyrrhulininae | Pyrrhulinini | Copella	Animalia	Chordata	Osteichthyes	Actinopterygii	Actinopteri	Neopterygii	Teleostei	Osteoglossocephalai	Clupeocephala	Otomorpha	Ostariophysi		Otophysa					Characiphysae	Characiformes	Characoidei	Characoidea	Lebiasinidae	Pyrrhulininae	Pyrrhulinini		Copella		vilmae					Amazonas		UseValue: Ornamental			Mojica, J. I., G. Galvis, F. Arbeláez, M. Santos, S. Vejarano, E. Prieto-Piraquive, M. Arce, P. Sánchez-Duarte, C. Castellanos, A. Gutiérrez, S.R. Duque, J. Lobón-Cerviá & C. Granado-Lorencio. 2005. Peces de la cuenca del río Amazonas en Colombia: Región de Leticia. Biota Colombiana 6 (2): 191-210.		Lista de especies de peces de agua dulce de Colombia
urn:lsid:zoobank.org:act:1CC52026-8416-4E00-8B59-11C59E6B4194	Pyrrhulina brevis	Steindachner, 1876	Animalia | Chordata | Osteichthyes | Actinopterygii | Actinopteri | Neopterygii | Teleostei | Osteoglossocephalai | Clupeocephala | Otomorpha | Ostariophysi | Otophysa | Characiphysae | Characiformes | Characoidei | Characoidea | Lebiasinidae | Pyrrhulininae | Pyrrhulinini | Pyrrhulina	Animalia	Chordata	Osteichthyes	Actinopterygii	Actinopteri	Neopterygii	Teleostei	Osteoglossocephalai	Clupeocephala	Otomorpha	Ostariophysi		Otophysa					Characiphysae	Characiformes	Characoidei	Characoidea	Lebiasinidae	Pyrrhulininae	Pyrrhulinini		Pyrrhulina		brevis					Amazonas | Orinoco		UseValue: Ornamental			Correa, S.B. 2003. Icthyofauna of lago Taraira, lower rio Apaporis system, Colombian Amazon. Dahlia 6: 59-68. | Urbano-Bonilla, A., J. Zamudio, J. A. Maldonado-Ocampo, J. D. Bogotá-Grégory, G. Cortés-Millán & Y. López. 2009. Peces del piedemonte del departamento de Casanare, Colombia. Biota Colombiana 10 (1-2): 149-162.		Lista de especies de peces de agua dulce de Colombia
urn:lsid:zoobank.org:act:DE5736A3-7B16-4987-ADC8-9D63C848B771	Pyrrhulina eleanorae	Fowler, 1940	Animalia | Chordata | Osteichthyes | Actinopterygii | Actinopteri | Neopterygii | Teleostei | Osteoglossocephalai | Clupeocephala | Otomorpha | Ostariophysi | Otophysa | Characiphysae | Characiformes | Characoidei | Characoidea | Lebiasinidae | Pyrrhulininae | Pyrrhulinini | Pyrrhulina	Animalia	Chordata	Osteichthyes	Actinopterygii	Actinopteri	Neopterygii	Teleostei	Osteoglossocephalai	Clupeocephala	Otomorpha	Ostariophysi		Otophysa					Characiphysae	Characiformes	Characoidei	Characoidea	Lebiasinidae	Pyrrhulininae	Pyrrhulinini		Pyrrhulina		eleanorae					Orinoco					Maldonado-Ocampo, J. A., R. P. Vari & J. S. Usma. 2008. Checklist of the freshwater fishes of Colombia. Biota Colombiana 9 (2): 143-237.		Lista de especies de peces de agua dulce de Colombia
urn:lsid:zoobank.org:act:8ACC3A35-02A2-4B68-99AE-966508B7446B	Pyrrhulina filamentosa	Valenciennes, 1847	Animalia | Chordata | Osteichthyes | Actinopterygii | Actinopteri | Neopterygii | Teleostei | Osteoglossocephalai | Clupeocephala | Otomorpha | Ostariophysi | Otophysa | Characiphysae | Characiformes | Characoidei | Characoidea | Lebiasinidae | Pyrrhulininae | Pyrrhulinini | Pyrrhulina	Animalia	Chordata	Osteichthyes	Actinopterygii	Actinopteri	Neopterygii	Teleostei	Osteoglossocephalai	Clupeocephala	Otomorpha	Ostariophysi		Otophysa					Characiphysae	Characiformes	Characoidei	Characoidea	Lebiasinidae	Pyrrhulininae	Pyrrhulinini		Pyrrhulina		filamentosa					Orinoco					Lasso C., J. I. Mojica, J. S. Usma, J. Maldonado, C. DoNascimiento, D. Taphorn, F. Provenzano, O. Lasso-Alcalá, G. Galvis, L. Vásquez, M. Lugo, A. Machado-Allison, R. Royero, C. Suárez, A. Ortega-Lara. 2004. Peces de la cuenca del río Orinoco. Parte I: lista de especies y distribución por subcuencas. Biota Colombiana 5 (2): 95-158.	IAvH-P 1589, 3405	Lista de especies de peces de agua dulce de Colombia
urn:lsid:zoobank.org:act:7953FB05-5F52-465B-BB46-ECE3E3B24A7C	Pyrrhulina laeta	(Cope, 1872)	Animalia | Chordata | Osteichthyes | Actinopterygii | Actinopteri | Neopterygii | Teleostei | Osteoglossocephalai | Clupeocephala | Otomorpha | Ostariophysi | Otophysa | Characiphysae | Characiformes | Characoidei | Characoidea | Lebiasinidae | Pyrrhulininae | Pyrrhulinini | Pyrrhulina	Animalia	Chordata	Osteichthyes	Actinopterygii	Actinopteri	Neopterygii	Teleostei	Osteoglossocephalai	Clupeocephala	Otomorpha	Ostariophysi		Otophysa					Characiphysae	Characiformes	Characoidei	Characoidea	Lebiasinidae	Pyrrhulininae	Pyrrhulinini		Pyrrhulina		laeta					Amazonas		UseValue: Ornamental			Arbeláez, F., G. Gálvis, J.I. Mojica & S. Duque. 2004. Composition and richness of the ichthyofauna in a terra firme forest streams of the Colombian Amazonia. Amazoniana XVIII (1/2): 95-107.		Lista de especies de peces de agua dulce de Colombia
urn:lsid:zoobank.org:act:CCF664B8-DD5E-424B-918A-993601554E37	Pyrrhulina lugubris	Eigenmann, 1922	Animalia | Chordata | Osteichthyes | Actinopterygii | Actinopteri | Neopterygii | Teleostei | Osteoglossocephalai | Clupeocephala | Otomorpha | Ostariophysi | Otophysa | Characiphysae | Characiformes | Characoidei | Characoidea | Lebiasinidae | Pyrrhulininae | Pyrrhulinini | Pyrrhulina	Animalia	Chordata	Osteichthyes	Actinopterygii	Actinopteri	Neopterygii	Teleostei	Osteoglossocephalai	Clupeocephala	Otomorpha	Ostariophysi		Otophysa					Characiphysae	Characiformes	Characoidei	Characoidea	Lebiasinidae	Pyrrhulininae	Pyrrhulinini		Pyrrhulina		lugubris					Orinoco		UseValue: Ornamental		Eigenmann, C. H. 1922. The fishes of western South America, Part I. The fresh-water fishes of northwestern South America, including Colombia, Panama, and the Pacific slopes of Ecuador and Peru, together with an appendix upon the fishes of the Rio Meta in Colombia. Memoirs of the Carnegie Museum 9 (1): 1-346.		CAS 78888 [ex IU 15041a], 78888 [ex IU 15041]	Lista de especies de peces de agua dulce de Colombia
urn:lsid:zoobank.org:act:CE410FCC-5F96-498D-88B1-BF86B86B729F	Pyrrhulina obermulleri	Myers, 1926	Animalia | Chordata | Osteichthyes | Actinopterygii | Actinopteri | Neopterygii | Teleostei | Osteoglossocephalai | Clupeocephala | Otomorpha | Ostariophysi | Otophysa | Characiphysae | Characiformes | Characoidei | Characoidea | Lebiasinidae | Pyrrhulininae | Pyrrhulinini | Pyrrhulina	Animalia	Chordata	Osteichthyes	Actinopterygii	Actinopteri	Neopterygii	Teleostei	Osteoglossocephalai	Clupeocephala	Otomorpha	Ostariophysi		Otophysa					Characiphysae	Characiformes	Characoidei	Characoidea	Lebiasinidae	Pyrrhulininae	Pyrrhulinini		Pyrrhulina		obermulleri					Amazonas					Mojica, J. I., G. Galvis, F. Arbeláez, M. Santos, S. Vejarano, E. Prieto-Piraquive, M. Arce, P. Sánchez-Duarte, C. Castellanos, A. Gutiérrez, S.R. Duque, J. Lobón-Cerviá & C. Granado-Lorencio. 2005. Peces de la cuenca del río Amazonas en Colombia: Región de Leticia. Biota Colombiana 6 (2): 191-210.		Lista de especies de peces de agua dulce de Colombia
urn:lsid:zoobank.org:act:26CE541A-8BEE-4F4C-9587-38865A21FA31	Pyrrhulina semifasciata	Steindachner, 1876	Animalia | Chordata | Osteichthyes | Actinopterygii | Actinopteri | Neopterygii | Teleostei | Osteoglossocephalai | Clupeocephala | Otomorpha | Ostariophysi | Otophysa | Characiphysae | Characiformes | Characoidei | Characoidea | Lebiasinidae | Pyrrhulininae | Pyrrhulinini | Pyrrhulina	Animalia	Chordata	Osteichthyes	Actinopterygii	Actinopteri	Neopterygii	Teleostei	Osteoglossocephalai	Clupeocephala	Otomorpha	Ostariophysi		Otophysa					Characiphysae	Characiformes	Characoidei	Characoidea	Lebiasinidae	Pyrrhulininae	Pyrrhulinini		Pyrrhulina		semifasciata					Amazonas					Bogotá-Gregory, J. D., & Maldonado-Ocampo, J. A. 2006. Peces de la zona hidrogeográfica de la Amazonia, Colombia. Biota Colombiana 7 (1): 55-94.	USNM 311003	Lista de especies de peces de agua dulce de Colombia
urn:lsid:zoobank.org:act:6BCBCFE3-6266-4966-9443-F07875616612	Nannostomus digrammus	(Fowler, 1913)	Animalia | Chordata | Osteichthyes | Actinopterygii | Actinopteri | Neopterygii | Teleostei | Osteoglossocephalai | Clupeocephala | Otomorpha | Ostariophysi | Otophysa | Characiphysae | Characiformes | Characoidei | Characoidea | Lebiasinidae | Pyrrhulininae | Nannostomini | Nannostomus	Animalia	Chordata	Osteichthyes	Actinopterygii	Actinopteri	Neopterygii	Teleostei	Osteoglossocephalai	Clupeocephala	Otomorpha	Ostariophysi		Otophysa					Characiphysae	Characiformes	Characoidei	Characoidea	Lebiasinidae	Pyrrhulininae	Nannostomini		Nannostomus		digrammus					Amazonas		UseValue: Ornamental				IAvH-P 10688, 10692, 10694	Lista de especies de peces de agua dulce de Colombia
urn:lsid:zoobank.org:act:283145C3-1A8D-4205-90D6-4CFC8ABDC0D7	Nannostomus eques	Steindachner, 1876	Animalia | Chordata | Osteichthyes | Actinopterygii | Actinopteri | Neopterygii | Teleostei | Osteoglossocephalai | Clupeocephala | Otomorpha | Ostariophysi | Otophysa | Characiphysae | Characiformes | Characoidei | Characoidea | Lebiasinidae | Pyrrhulininae | Nannostomini | Nannostomus	Animalia	Chordata	Osteichthyes	Actinopterygii	Actinopteri	Neopterygii	Teleostei	Osteoglossocephalai	Clupeocephala	Otomorpha	Ostariophysi		Otophysa					Characiphysae	Characiformes	Characoidei	Characoidea	Lebiasinidae	Pyrrhulininae	Nannostomini		Nannostomus		eques					Amazonas | Orinoco		UseValue: Ornamental			Mojica, J. I., G. Galvis, F. Arbeláez, M. Santos, S. Vejarano, E. Prieto-Piraquive, M. Arce, P. Sánchez-Duarte, C. Castellanos, A. Gutiérrez, S.R. Duque, J. Lobón-Cerviá & C. Granado-Lorencio. 2005. Peces de la cuenca del río Amazonas en Colombia: Región de Leticia. Biota Colombiana 6 (2): 191-210. | Maldonado-Ocampo, J. A., Lugo, M., Bogotá-Gregory, J. D., Lasso, C.A., Vásquez, L., Usma, J. S., …		Lista de especies de peces de agua dulce de Colombia
urn:lsid:zoobank.org:act:B84E042D-FC55-433C-A0F9-0D6917F9065B	Nannostomus harrisoni	(Eigenmann, 1909)	Animalia | Chordata | Osteichthyes | Actinopterygii | Actinopteri | Neopterygii | Teleostei | Osteoglossocephalai | Clupeocephala | Otomorpha | Ostariophysi | Otophysa | Characiphysae | Characiformes | Characoidei | Characoidea | Lebiasinidae | Pyrrhulininae | Nannostomini | Nannostomus	Animalia	Chordata	Osteichthyes	Actinopterygii	Actinopteri	Neopterygii	Teleostei	Osteoglossocephalai	Clupeocephala	Otomorpha	Ostariophysi		Otophysa					Characiphysae	Characiformes	Characoidei	Characoidea	Lebiasinidae	Pyrrhulininae	Nannostomini		Nannostomus		harrisoni					Amazonas | Orinoco		UseValue: Ornamental			Bogotá-Gregory, J. D., & Maldonado-Ocampo, J. A. 2005. La colección de peces del Instituto de Investigación de Recursos Biológicos Alexander von Humboldt. Nuevos registros y representatividad. Parte II: Amazonia. Dahlia (8): 61-69. | Maldonado-Ocampo, J. A., M. Lugo, J.D. Bogotá-Gregory, C.A. Lasso, L. Vásquez, J.S, Usma, D.C. Taphorn, F. Provenzano Rizzi. 2006. Peces del río Tomo, cuenca del Ori…		Lista de especies de peces de agua dulce de Colombia
urn:lsid:zoobank.org:act:55424E1B-47C8-4CDD-B7CE-16C01981B451	Nannostomus marginatus	Eigenmann, 1909	Animalia | Chordata | Osteichthyes | Actinopterygii | Actinopteri | Neopterygii | Teleostei | Osteoglossocephalai | Clupeocephala | Otomorpha | Ostariophysi | Otophysa | Characiphysae | Characiformes | Characoidei | Characoidea | Lebiasinidae | Pyrrhulininae | Nannostomini | Nannostomus	Animalia	Chordata	Osteichthyes	Actinopterygii	Actinopteri	Neopterygii	Teleostei	Osteoglossocephalai	Clupeocephala	Otomorpha	Ostariophysi		Otophysa					Characiphysae	Characiformes	Characoidei	Characoidea	Lebiasinidae	Pyrrhulininae	Nannostomini		Nannostomus		marginatus					Amazonas | Orinoco		UseValue: Ornamental			Weitzman, S. H. 1966. Review of South American characid fishes of subtribe Nannostomina. Proceedings of the United States National Museum 119 (3538): 1-56. | Lasso C., J. I. Mojica, J. S. Usma, J. Maldonado, C. DoNascimiento, D. Taphorn, F. Provenzano, O. Lasso-Alcalá, G. Galvis, L. Vásquez, M. Lugo, A. Machado-Allison, R. Royero, C. Suárez, A. Ortega-Lara. 2004. Peces de la cuenca del río Orinoc…		Lista de especies de peces de agua dulce de Colombia
urn:lsid:zoobank.org:act:A59417CB-8892-44F3-ACE5-72FE89AD2194	Nannostomus marilynae	Weitzman & Cobb, 1975	Animalia | Chordata | Osteichthyes | Actinopterygii | Actinopteri | Neopterygii | Teleostei | Osteoglossocephalai | Clupeocephala | Otomorpha | Ostariophysi | Otophysa | Characiphysae | Characiformes | Characoidei | Characoidea | Lebiasinidae | Pyrrhulininae | Nannostomini | Nannostomus	Animalia	Chordata	Osteichthyes	Actinopterygii	Actinopteri	Neopterygii	Teleostei	Osteoglossocephalai	Clupeocephala	Otomorpha	Ostariophysi		Otophysa					Characiphysae	Characiformes	Characoidei	Characoidea	Lebiasinidae	Pyrrhulininae	Nannostomini		Nannostomus		marilynae					Amazonas | Orinoco				Weitzman, S. H. & J.S. Cobb.1975. A revision of the South American fishes of the genus Nannostomus Günther (family Lebiasinidae). Smithsonian Contributions to Zoology 186:1-54.			Lista de especies de peces de agua dulce de Colombia
urn:lsid:zoobank.org:act:6FBE121E-479D-4E11-90B2-C8532B75DA7F	Nannostomus trifasciatus	Steindachner, 1876	Animalia | Chordata | Osteichthyes | Actinopterygii | Actinopteri | Neopterygii | Teleostei | Osteoglossocephalai | Clupeocephala | Otomorpha | Ostariophysi | Otophysa | Characiphysae | Characiformes | Characoidei | Characoidea | Lebiasinidae | Pyrrhulininae | Nannostomini | Nannostomus	Animalia	Chordata	Osteichthyes	Actinopterygii	Actinopteri	Neopterygii	Teleostei	Osteoglossocephalai	Clupeocephala	Otomorpha	Ostariophysi		Otophysa					Characiphysae	Characiformes	Characoidei	Characoidea	Lebiasinidae	Pyrrhulininae	Nannostomini		Nannostomus		trifasciatus					Amazonas | Orinoco		UseValue: Ornamental			Arbeláez, F., G. Gálvis, J.I. Mojica & S. Duque. 2004. Composition and richness of the ichthyofauna in a terra firme forest streams of the Colombian Amazonia. Amazoniana XVIII (1/2): 95-107. | Galvis G., J. I. Mojica, F. Provenzano, C. Lasso, D. Taphorn, R. Royero, C. Castellanos, A. Gutiérrez, M. Gutiérrez, Y. López, L. Mesa, P. Sánchez & C. Cipamocha. 2007. Peces de la Orinoquia colombiana con …		Lista de especies de peces de agua dulce de Colombia
urn:lsid:zoobank.org:act:5903AF82-C149-487C-A132-72E5CA5B4D89	Nannostomus unifasciatus	Steindachner, 1876	Animalia | Chordata | Osteichthyes | Actinopterygii | Actinopteri | Neopterygii | Teleostei | Osteoglossocephalai | Clupeocephala | Otomorpha | Ostariophysi | Otophysa | Characiphysae | Characiformes | Characoidei | Characoidea | Lebiasinidae | Pyrrhulininae | Nannostomini | Nannostomus	Animalia	Chordata	Osteichthyes	Actinopterygii	Actinopteri	Neopterygii	Teleostei	Osteoglossocephalai	Clupeocephala	Otomorpha	Ostariophysi		Otophysa					Characiphysae	Characiformes	Characoidei	Characoidea	Lebiasinidae	Pyrrhulininae	Nannostomini		Nannostomus		unifasciatus					Amazonas | Orinoco		UseValue: Ornamental			Arbeláez, F., G. Gálvis, J.I. Mojica & S. Duque. 2004. Composition and richness of the ichthyofauna in a terra firme forest streams of the Colombian Amazonia. Amazoniana XVIII (1/2): 95-107.Maldonado-Ocampo, J. A., M. Lugo, J.D. Bogotá-Gregory, C.A. Lasso, L. Vásquez, J.S, Usma, D.C. Taphorn, F. Provenzano Rizzi. 2006. Peces del río Tomo, cuenca del Orinoco, Colombia. Biota colombiana 7 (1): 113-…		Lista de especies de peces de agua dulce de Colombia
urn:lsid:zoobank.org:act:321D0912-7A9B-4BE0-9391-D521DC85D9C0	Boulengerella cuvieri	(Agassiz, 1829)	Animalia | Chordata | Osteichthyes | Actinopterygii | Actinopteri | Neopterygii | Teleostei | Osteoglossocephalai | Clupeocephala | Otomorpha | Ostariophysi | Otophysa | Characiphysae | Characiformes | Characoidei | Characoidea | Ctenoluciidae | Boulengerella	Animalia	Chordata	Osteichthyes	Actinopterygii	Actinopteri	Neopterygii	Teleostei	Osteoglossocephalai	Clupeocephala	Otomorpha	Ostariophysi		Otophysa					Characiphysae	Characiformes	Characoidei	Characoidea	Ctenoluciidae				Boulengerella		cuvieri					Amazonas | Orinoco					Vari, R. P. 1995. The Neotropical fish family Ctenoluciidae (Teleostei: Ostariophysi: Characiformes): supra and intrafamilial phylogenetic relationships, with a revisionary study. Smithsonian Contributions to Zoology 564: 1-97.		Lista de especies de peces de agua dulce de Colombia
urn:lsid:zoobank.org:act:EF4B3176-7B2A-4FAC-B922-EBE57D8B5A29	Boulengerella lateristriga	(Boulenger, 1895)	Animalia | Chordata | Osteichthyes | Actinopterygii | Actinopteri | Neopterygii | Teleostei | Osteoglossocephalai | Clupeocephala | Otomorpha | Ostariophysi | Otophysa | Characiphysae | Characiformes | Characoidei | Characoidea | Ctenoluciidae | Boulengerella	Animalia	Chordata	Osteichthyes	Actinopterygii	Actinopteri	Neopterygii	Teleostei	Osteoglossocephalai	Clupeocephala	Otomorpha	Ostariophysi		Otophysa					Characiphysae	Characiformes	Characoidei	Characoidea	Ctenoluciidae				Boulengerella		lateristriga					Amazonas | Orinoco		UseValue: Ornamental			Correa, S.B. 2003. Icthyofauna of lago Taraira, lower rio Apaporis system, Colombian Amazon. Dahlia 6: 59-68. | Maldonado-Ocampo, J. A., M. Lugo, J.D. Bogotá-Gregory, C.A. Lasso, L. Vásquez, J.S, Usma, D.C. Taphorn, F. Provenzano Rizzi. 2006. Peces del río Tomo, cuenca del Orinoco, Colombia. Biota colombiana 7 (1): 113-128.		Lista de especies de peces de agua dulce de Colombia
urn:lsid:zoobank.org:act:1E00C1A5-3374-4C1A-B230-477977DACA4A	Boulengerella lucius	(Cuvier, 1816)	Animalia | Chordata | Osteichthyes | Actinopterygii | Actinopteri | Neopterygii | Teleostei | Osteoglossocephalai | Clupeocephala | Otomorpha | Ostariophysi | Otophysa | Characiphysae | Characiformes | Characoidei | Characoidea | Ctenoluciidae | Boulengerella	Animalia	Chordata	Osteichthyes	Actinopterygii	Actinopteri	Neopterygii	Teleostei	Osteoglossocephalai	Clupeocephala	Otomorpha	Ostariophysi		Otophysa					Characiphysae	Characiformes	Characoidei	Characoidea	Ctenoluciidae				Boulengerella		lucius					Orinoco					Maldonado-Ocampo, J. A., M. Lugo, J.D. Bogotá-Gregory, C.A. Lasso, L. Vásquez, J.S, Usma, D.C. Taphorn, F. Provenzano Rizzi. 2006. Peces del río Tomo, cuenca del Orinoco, Colombia. Biota colombiana 7 (1): 113-128.		Lista de especies de peces de agua dulce de Colombia
urn:lsid:zoobank.org:act:9E8D772B-C213-4B71-8B23-E343C7340D7E	Boulengerella maculata	(Valenciennes, 1850)	Animalia | Chordata | Osteichthyes | Actinopterygii | Actinopteri | Neopterygii | Teleostei | Osteoglossocephalai | Clupeocephala | Otomorpha | Ostariophysi | Otophysa | Characiphysae | Characiformes | Characoidei | Characoidea | Ctenoluciidae | Boulengerella	Animalia	Chordata	Osteichthyes	Actinopterygii	Actinopteri	Neopterygii	Teleostei	Osteoglossocephalai	Clupeocephala	Otomorpha	Ostariophysi		Otophysa					Characiphysae	Characiformes	Characoidei	Characoidea	Ctenoluciidae				Boulengerella		maculata					Amazonas | Orinoco		UseValue: Ornamental			Vari, R. P. 1995. The Neotropical fish family Ctenoluciidae (Teleostei: Ostariophysi: Characiformes): supra and intrafamilial phylogenetic relationships, with a revisionary study. Smithsonian Contributions to Zoology 564: 1-97. | Cala, P. 1977. Los peces de la Orinoquía colombiana, Lista preliminar anotada. Lozanía (Acta Zoológica Colombiana) 24: 1-21.		Lista de especies de peces de agua dulce de Colombia
urn:lsid:zoobank.org:act:F06C36DB-5885-492A-9CA3-A005B26F9E9A	Boulengerella xyrekes	Vari, 1995	Animalia | Chordata | Osteichthyes | Actinopterygii | Actinopteri | Neopterygii | Teleostei | Osteoglossocephalai | Clupeocephala | Otomorpha | Ostariophysi | Otophysa | Characiphysae | Characiformes | Characoidei | Characoidea | Ctenoluciidae | Boulengerella	Animalia	Chordata	Osteichthyes	Actinopterygii	Actinopteri	Neopterygii	Teleostei	Osteoglossocephalai	Clupeocephala	Otomorpha	Ostariophysi		Otophysa					Characiphysae	Characiformes	Characoidei	Characoidea	Ctenoluciidae				Boulengerella		xyrekes					Amazonas | Orinoco		UseValue: Ornamental			Bogotá-Gregory, J. D., & Maldonado-Ocampo, J. A. 2006. Peces de la zona hidrogeográfica de la Amazonia, Colombia. Biota Colombiana 7 (1): 55-94. | Maldonado-Ocampo, J. A., M. Lugo, J.D. Bogotá-Gregory, C.A. Lasso, L. Vásquez, J.S, Usma, D.C. Taphorn, F. Provenzano Rizzi. 2006. Peces del río Tomo, cuenca del Orinoco, Colombia. Biota colombiana 7 (1): 113-128.	IAvH-P 1789, 2044, 2851	Lista de especies de peces de agua dulce de Colombia
urn:lsid:zoobank.org:act:F1741DDD-6614-4DB6-8A31-AF4FF957F65D	Ctenolucius beani	(Fowler, 1907)	Animalia | Chordata | Osteichthyes | Actinopterygii | Actinopteri | Neopterygii | Teleostei | Osteoglossocephalai | Clupeocephala | Otomorpha | Ostariophysi | Otophysa | Characiphysae | Characiformes | Characoidei | Characoidea | Ctenoluciidae | Ctenolucius	Animalia	Chordata	Osteichthyes	Actinopterygii	Actinopteri	Neopterygii	Teleostei	Osteoglossocephalai	Clupeocephala	Otomorpha	Ostariophysi		Otophysa					Characiphysae	Characiformes	Characoidei	Characoidea	Ctenoluciidae				Ctenolucius		beani					Pacífico | Caribe				Fowler, H. W. 1907. Further knowledge of some heterognathous fishes. Part II. Proceedings of the Academy of Natural Sciences of Philadelphia 58: 431-483.	Vari, R. P. 1995. The Neotropical fish family Ctenoluciidae (Teleostei: Ostariophysi: Characiformes): supra and intrafamilial phylogenetic relationships, with a revisionary study. Smithsonian Contributions to Zoology 564: 1-97.		Lista de especies de peces de agua dulce de Colombia
urn:lsid:zoobank.org:act:3501AE16-EFDA-4131-BB23-8AFCEE8A3AFD	Ctenolucius hujeta	(Valenciennes, 1850)	Animalia | Chordata | Osteichthyes | Actinopterygii | Actinopteri | Neopterygii | Teleostei | Osteoglossocephalai | Clupeocephala | Otomorpha | Ostariophysi | Otophysa | Characiphysae | Characiformes | Characoidei | Characoidea | Ctenoluciidae | Ctenolucius	Animalia	Chordata	Osteichthyes	Actinopterygii	Actinopteri	Neopterygii	Teleostei	Osteoglossocephalai	Clupeocephala	Otomorpha	Ostariophysi		Otophysa					Characiphysae	Characiformes	Characoidei	Characoidea	Ctenoluciidae				Ctenolucius		hujeta					Magdalena-Cauca | Caribe		UseValue: Ornamental			Vari, R. P. 1995. The Neotropical fish family Ctenoluciidae (Teleostei: Ostariophysi: Characiformes): supra and intrafamilial phylogenetic relationships, with a revisionary study. Smithsonian Contributions to Zoology 564: 1-97. | Bean, B. A. 1908. On Ctenolucius Gill, a neglected genus of characin fishes, with notes on the typical species. Proceedings of the United States National Museum 33 (1588…		Lista de especies de peces de agua dulce de Colombia
urn:lsid:zoobank.org:act:56BC1CA1-E671-4D5E-A83A-F55DF1325256	Acestrorhynchus abbreviatus	(Cope, 1878)	Animalia | Chordata | Osteichthyes | Actinopterygii | Actinopteri | Neopterygii | Teleostei | Osteoglossocephalai | Clupeocephala | Otomorpha | Ostariophysi | Otophysa | Characiphysae | Characiformes | Characoidei | Characoidea | Acestrorhynchidae | Acestrorhynchinae | Acestrorhynchus	Animalia	Chordata	Osteichthyes	Actinopterygii	Actinopteri	Neopterygii	Teleostei	Osteoglossocephalai	Clupeocephala	Otomorpha	Ostariophysi		Otophysa					Characiphysae	Characiformes	Characoidei	Characoidea	Acestrorhynchidae	Acestrorhynchinae			Acestrorhynchus		abbreviatus					Amazonas					Galvis, G., R. Sánchez, L. Mesa, Y. López, M.A. Gutiérrez, A.Gutiérrez, M.C. Leyva, C. Castellanos. 2007. Peces de la Amazonia colombiana con énfasis en especies de interés ornamental. Eds. A. I. Sanabria-Ochoa, P. Victoria-Daza, I. C. Beltran. Ministerio de Agricultura y Desarrollo Rural, INCODER, Universidad Nacional de Colombia - Departamento de Biología - Instituto de Ciencias Naturales, Inst…		Lista de especies de peces de agua dulce de Colombia
urn:lsid:zoobank.org:act:2AB0357C-D340-4913-9C55-5233D031D93D	Acestrorhynchus falcatus	(Bloch, 1794)	Animalia | Chordata | Osteichthyes | Actinopterygii | Actinopteri | Neopterygii | Teleostei | Osteoglossocephalai | Clupeocephala | Otomorpha | Ostariophysi | Otophysa | Characiphysae | Characiformes | Characoidei | Characoidea | Acestrorhynchidae | Acestrorhynchinae | Acestrorhynchus	Animalia	Chordata	Osteichthyes	Actinopterygii	Actinopteri	Neopterygii	Teleostei	Osteoglossocephalai	Clupeocephala	Otomorpha	Ostariophysi		Otophysa					Characiphysae	Characiformes	Characoidei	Characoidea	Acestrorhynchidae	Acestrorhynchinae			Acestrorhynchus		falcatus					Amazonas | Orinoco					Galvis, G., R. Sánchez, L. Mesa, Y. López, M.A. Gutiérrez, A.Gutiérrez, M.C. Leyva, C. Castellanos. 2007. Peces de la Amazonia colombiana con énfasis en especies de interés ornamental. Eds. A. I. Sanabria-Ochoa, P. Victoria-Daza, I. C. Beltran. Ministerio de Agricultura y Desarrollo Rural, INCODER, Universidad Nacional de Colombia - Departamento de Biología - Instituto de Ciencias Naturales, Inst…		Lista de especies de peces de agua dulce de Colombia
urn:lsid:zoobank.org:act:13C2A49D-C27E-4EED-AB5C-8DD7875539C9	Acestrorhynchus falcirostris	(Cuvier, 1819)	Animalia | Chordata | Osteichthyes | Actinopterygii | Actinopteri | Neopterygii | Teleostei | Osteoglossocephalai | Clupeocephala | Otomorpha | Ostariophysi | Otophysa | Characiphysae | Characiformes | Characoidei | Characoidea | Acestrorhynchidae | Acestrorhynchinae | Acestrorhynchus	Animalia	Chordata	Osteichthyes	Actinopterygii	Actinopteri	Neopterygii	Teleostei	Osteoglossocephalai	Clupeocephala	Otomorpha	Ostariophysi		Otophysa					Characiphysae	Characiformes	Characoidei	Characoidea	Acestrorhynchidae	Acestrorhynchinae			Acestrorhynchus		falcirostris					Amazonas | Orinoco					Mojica, J. I., G. Galvis, F. Arbeláez, M. Santos, S. Vejarano, E. Prieto-Piraquive, M. Arce, P. Sánchez-Duarte, C. Castellanos, A. Gutiérrez, S.R. Duque, J. Lobón-Cerviá & C. Granado-Lorencio. 2005. Peces de la cuenca del río Amazonas en Colombia: Región de Leticia. Biota Colombiana 6 (2): 191-210. | Maldonado-Ocampo, J. A., Lugo, M., Bogotá-Gregory, J. D., Lasso, C.A., Vásquez, L., Usma, J. S., …		Lista de especies de peces de agua dulce de Colombia
urn:lsid:zoobank.org:act:FE820DF5-C51D-4B65-AEE5-7DC77D4B7EC4	Acestrorhynchus grandoculis	Menezes & Géry, 1983	Animalia | Chordata | Osteichthyes | Actinopterygii | Actinopteri | Neopterygii | Teleostei | Osteoglossocephalai | Clupeocephala | Otomorpha | Ostariophysi | Otophysa | Characiphysae | Characiformes | Characoidei | Characoidea | Acestrorhynchidae | Acestrorhynchinae | Acestrorhynchus	Animalia	Chordata	Osteichthyes	Actinopterygii	Actinopteri	Neopterygii	Teleostei	Osteoglossocephalai	Clupeocephala	Otomorpha	Ostariophysi		Otophysa					Characiphysae	Characiformes	Characoidei	Characoidea	Acestrorhynchidae	Acestrorhynchinae			Acestrorhynchus		grandoculis					Orinoco					Maldonado-Ocampo, J. A., M. Lugo, J.D. Bogotá-Gregory, C.A. Lasso, L. Vásquez, J.S, Usma, D.C. Taphorn, F. Provenzano Rizzi. 2006. Peces del río Tomo, cuenca del Orinoco, Colombia. Biota colombiana 7 (1): 113-128.		Lista de especies de peces de agua dulce de Colombia
urn:lsid:zoobank.org:act:E9878419-C135-4199-B6B3-3EC208DF9117	Acestrorhynchus heterolepis	(Cope, 1878)	Animalia | Chordata | Osteichthyes | Actinopterygii | Actinopteri | Neopterygii | Teleostei | Osteoglossocephalai | Clupeocephala | Otomorpha | Ostariophysi | Otophysa | Characiphysae | Characiformes | Characoidei | Characoidea | Acestrorhynchidae | Acestrorhynchinae | Acestrorhynchus	Animalia	Chordata	Osteichthyes	Actinopterygii	Actinopteri	Neopterygii	Teleostei	Osteoglossocephalai	Clupeocephala	Otomorpha	Ostariophysi		Otophysa					Characiphysae	Characiformes	Characoidei	Characoidea	Acestrorhynchidae	Acestrorhynchinae			Acestrorhynchus		heterolepis					Amazonas | Orinoco					Lasso C., J. I. Mojica, J. S. Usma, J. Maldonado, C. DoNascimiento, D. Taphorn, F. Provenzano, O. Lasso-Alcalá, G. Galvis, L. Vásquez, M. Lugo, A. Machado-Allison, R. Royero, C. Suárez, A. Ortega-Lara. 2004. Peces de la cuenca del río Orinoco. Parte I: lista de especies y distribución por subcuencas. Biota Colombiana 5 (2): 95-158. | Galvis, G., R. Sánchez, L. Mesa, Y. López, M.A. Gutiérrez, A.Gu…	IAvH-P 834, 918, 2157, 10772	Lista de especies de peces de agua dulce de Colombia
urn:lsid:zoobank.org:act:C3D08112-86C9-461F-9D19-B4CB50F3FD42	Acestrorhynchus microlepis	(Schomburgk, 1841)	Animalia | Chordata | Osteichthyes | Actinopterygii | Actinopteri | Neopterygii | Teleostei | Osteoglossocephalai | Clupeocephala | Otomorpha | Ostariophysi | Otophysa | Characiphysae | Characiformes | Characoidei | Characoidea | Acestrorhynchidae | Acestrorhynchinae | Acestrorhynchus	Animalia	Chordata	Osteichthyes	Actinopterygii	Actinopteri	Neopterygii	Teleostei	Osteoglossocephalai	Clupeocephala	Otomorpha	Ostariophysi		Otophysa					Characiphysae	Characiformes	Characoidei	Characoidea	Acestrorhynchidae	Acestrorhynchinae			Acestrorhynchus		microlepis					Amazonas | Orinoco		UseValue: Ornamental			Mojica, J. I., G. Galvis, F. Arbeláez, M. Santos, S. Vejarano, E. Prieto-Piraquive, M. Arce, P. Sánchez-Duarte, C. Castellanos, A. Gutiérrez, S.R. Duque, J. Lobón-Cerviá & C. Granado-Lorencio. 2005. Peces de la cuenca del río Amazonas en Colombia: Región de Leticia. Biota Colombiana 6 (2): 191-210. | Toledo-Piza, M. & N.A. Menezes. 1996. Taxonomic redefinition of the species of Acestrorhynchus of…		Lista de especies de peces de agua dulce de Colombia
urn:lsid:zoobank.org:act:B65CDD34-83B0-4954-9BB8-92562349B15C	Acestrorhynchus minimus	Menezes, 1969	Animalia | Chordata | Osteichthyes | Actinopterygii | Actinopteri | Neopterygii | Teleostei | Osteoglossocephalai | Clupeocephala | Otomorpha | Ostariophysi | Otophysa | Characiphysae | Characiformes | Characoidei | Characoidea | Acestrorhynchidae | Acestrorhynchinae | Acestrorhynchus	Animalia	Chordata	Osteichthyes	Actinopterygii	Actinopteri	Neopterygii	Teleostei	Osteoglossocephalai	Clupeocephala	Otomorpha	Ostariophysi		Otophysa					Characiphysae	Characiformes	Characoidei	Characoidea	Acestrorhynchidae	Acestrorhynchinae			Acestrorhynchus		minimus					Orinoco					Maldonado-Ocampo, J. A., M. Lugo, J.D. Bogotá-Gregory, C.A. Lasso, L. Vásquez, J.S, Usma, D.C. Taphorn, F. Provenzano Rizzi. 2006. Peces del río Tomo, cuenca del Orinoco, Colombia. Biota colombiana 7 (1): 113-128.		Lista de especies de peces de agua dulce de Colombia
urn:lsid:zoobank.org:act:AF2E67BF-3D34-4B2A-B8FE-4A870C1CF158	Acestrorhynchus nasutus	Eigenmann, 1912	Animalia | Chordata | Osteichthyes | Actinopterygii | Actinopteri | Neopterygii | Teleostei | Osteoglossocephalai | Clupeocephala | Otomorpha | Ostariophysi | Otophysa | Characiphysae | Characiformes | Characoidei | Characoidea | Acestrorhynchidae | Acestrorhynchinae | Acestrorhynchus	Animalia	Chordata	Osteichthyes	Actinopterygii	Actinopteri	Neopterygii	Teleostei	Osteoglossocephalai	Clupeocephala	Otomorpha	Ostariophysi		Otophysa					Characiphysae	Characiformes	Characoidei	Characoidea	Acestrorhynchidae	Acestrorhynchinae			Acestrorhynchus		nasutus					Orinoco					Lasso, C.A., J.S. Usma, F. Villa, M.T. Sierra-Quintero, A. Ortega-Lara, L.M. Mesa, M.A. Patiño, O.M. Lasso-Alcalá, M.A. Morales-Betancourt, K. González-Oropesa, M.P. Quiceno, A. Ferrer & C.F. Suárez. 2009. Peces de la estrella fluvial Inírida: ríos Guaviare, Inírida, Atabapo y Orinoco (Orinoquía colombiana). Biota Colombiana 10 (1-2): 89-122.	IAvH-P 1124, 9908, 9909, 9910, 9911, 9912, 9913, 9914, 13688, 13797, 13875 | ICN-MHN 1280	Lista de especies de peces de agua dulce de Colombia
urn:lsid:zoobank.org:act:2F6F5A1E-AB19-4E9B-9E10-7D3E37F28105	Gnathocharax steindachneri	Fowler, 1913	Animalia | Chordata | Osteichthyes | Actinopterygii | Actinopteri | Neopterygii | Teleostei | Osteoglossocephalai | Clupeocephala | Otomorpha | Ostariophysi | Otophysa | Characiphysae | Characiformes | Characoidei | Characoidea | Acestrorhynchidae | Heterocharacinae | Gnathocharax	Animalia	Chordata	Osteichthyes	Actinopterygii	Actinopteri	Neopterygii	Teleostei	Osteoglossocephalai	Clupeocephala	Otomorpha	Ostariophysi		Otophysa					Characiphysae	Characiformes	Characoidei	Characoidea	Acestrorhynchidae	Heterocharacinae			Gnathocharax		steindachneri					Orinoco		UseValue: Ornamental			Cala, P. 1977. Los peces de la Orinoquía colombiana, Lista preliminar anotada. Lozanía (Acta Zoológica Colombiana) 24: 1-21.		Lista de especies de peces de agua dulce de Colombia
urn:lsid:zoobank.org:act:C323314B-DADC-452C-B999-2AD81BAF1203	Heterocharax macrolepis	Eigenmann, 1912	Animalia | Chordata | Osteichthyes | Actinopterygii | Actinopteri | Neopterygii | Teleostei | Osteoglossocephalai | Clupeocephala | Otomorpha | Ostariophysi | Otophysa | Characiphysae | Characiformes | Characoidei | Characoidea | Acestrorhynchidae | Heterocharacinae | Heterocharax	Animalia	Chordata	Osteichthyes	Actinopterygii	Actinopteri	Neopterygii	Teleostei	Osteoglossocephalai	Clupeocephala	Otomorpha	Ostariophysi		Otophysa					Characiphysae	Characiformes	Characoidei	Characoidea	Acestrorhynchidae	Heterocharacinae			Heterocharax		macrolepis					Amazonas | Orinoco					Toledo-Piza, M. 2000. Two new Heterocharax species (Teleostei: Ostariophysi: Characidae), with a redescription of H. macrolepis. Ichthyological Exploration of Freshwaters 11 (4): 289-304.	IAvH-P 10658	Lista de especies de peces de agua dulce de Colombia
urn:lsid:zoobank.org:act:C3ED2BE6-53D1-4FB5-B2AD-E0E3CD1D51D5	Heterocharax virgulatus	Toledo-Piza, 2000	Animalia | Chordata | Osteichthyes | Actinopterygii | Actinopteri | Neopterygii | Teleostei | Osteoglossocephalai | Clupeocephala | Otomorpha | Ostariophysi | Otophysa | Characiphysae | Characiformes | Characoidei | Characoidea | Acestrorhynchidae | Heterocharacinae | Heterocharax	Animalia	Chordata	Osteichthyes	Actinopterygii	Actinopteri	Neopterygii	Teleostei	Osteoglossocephalai	Clupeocephala	Otomorpha	Ostariophysi		Otophysa					Characiphysae	Characiformes	Characoidei	Characoidea	Acestrorhynchidae	Heterocharacinae			Heterocharax		virgulatus					Orinoco						IAvH-P 14091	Lista de especies de peces de agua dulce de Colombia
urn:lsid:zoobank.org:act:13DCA37F-1E49-45EC-B4B5-9D9D3F2B8EE0	Hoplocharax goethei	Géry, 1966	Animalia | Chordata | Osteichthyes | Actinopterygii | Actinopteri | Neopterygii | Teleostei | Osteoglossocephalai | Clupeocephala | Otomorpha | Ostariophysi | Otophysa | Characiphysae | Characiformes | Characoidei | Characoidea | Acestrorhynchidae | Heterocharacinae | Hoplocharax	Animalia	Chordata	Osteichthyes	Actinopterygii	Actinopteri	Neopterygii	Teleostei	Osteoglossocephalai	Clupeocephala	Otomorpha	Ostariophysi		Otophysa					Characiphysae	Characiformes	Characoidei	Characoidea	Acestrorhynchidae	Heterocharacinae			Hoplocharax		goethei					Orinoco						IAvH-P 15984	Lista de especies de peces de agua dulce de Colombia
urn:lsid:zoobank.org:act:16215A71-CEDB-436C-9D72-1360298C32B6	Lonchogenys ilisha	Myers, 1927	Animalia | Chordata | Osteichthyes | Actinopterygii | Actinopteri | Neopterygii | Teleostei | Osteoglossocephalai | Clupeocephala | Otomorpha | Ostariophysi | Otophysa | Characiphysae | Characiformes | Characoidei | Characoidea | Acestrorhynchidae | Heterocharacinae | Lonchogenys	Animalia	Chordata	Osteichthyes	Actinopterygii	Actinopteri	Neopterygii	Teleostei	Osteoglossocephalai	Clupeocephala	Otomorpha	Ostariophysi		Otophysa					Characiphysae	Characiformes	Characoidei	Characoidea	Acestrorhynchidae	Heterocharacinae			Lonchogenys		ilisha					Amazonas | Orinoco					Mojica, J. I., G. Galvis, F. Arbeláez, M. Santos, S. Vejarano, E. Prieto-Piraquive, M. Arce, P. Sánchez-Duarte, C. Castellanos, A. Gutiérrez, S.R. Duque, J. Lobón-Cerviá & C. Granado-Lorencio. 2005. Peces de la cuenca del río Amazonas en Colombia: Región de Leticia. Biota Colombiana 6 (2): 191-210. | Maldonado-Ocampo, J. A., M. Lugo, J.D. Bogotá-Gregory, C.A. Lasso, L. Vásquez, J.S, Usma, D.C. Ta…		Lista de especies de peces de agua dulce de Colombia
urn:lsid:zoobank.org:act:20C76C07-BF8B-4442-B69E-3C4E05E3D6DE	Gilbertolus alatus	(Steindachner, 1878)	Animalia | Chordata | Osteichthyes | Actinopterygii | Actinopteri | Neopterygii | Teleostei | Osteoglossocephalai | Clupeocephala | Otomorpha | Ostariophysi | Otophysa | Characiphysae | Characiformes | Characoidei | Characoidea | Acestrorhynchidae | Roestinae | Gilbertolus	Animalia	Chordata	Osteichthyes	Actinopterygii	Actinopteri	Neopterygii	Teleostei	Osteoglossocephalai	Clupeocephala	Otomorpha	Ostariophysi		Otophysa					Characiphysae	Characiformes	Characoidei	Characoidea	Acestrorhynchidae	Roestinae			Gilbertolus		alatus	Colombia, Magdalena River, Cienaga (Cienega, welche der Magdalena Strom).			Endemic to: Colombia	Magdalena-Cauca | Caribe		UseValue: Ornamental		Steindachner, F. 1878. Zur Fischfauna des Magdalenen-Stromes. Anzeiger der Akademie der Wissenschaften in Wien 15 (12): 88-91	Eigenmann, C. H. 1922. The fishes of western South America, Part I. The fresh-water fishes of northwestern South America, including Colombia, Panama, and the Pacific slopes of Ecuador and Peru, together with an appendix upon the fishes of the Rio Meta in Colombia. Memoirs of the Carnegie Museum 9 (1): 1-346.		Lista de especies de peces de agua dulce de Colombia
urn:lsid:catalogueoflife.org:taxon:215f7195-d35f-11e6-9d3f-bc764e092680:col20170428	Gilbertolus atratoensis	Schultz, 1943	Animalia | Chordata | Osteichthyes | Actinopterygii | Actinopteri | Neopterygii | Teleostei | Osteoglossocephalai | Clupeocephala | Otomorpha | Ostariophysi | Otophysa | Characiphysae | Characiformes | Characoidei | Characoidea | Acestrorhynchidae | Roestinae | Gilbertolus	Animalia	Chordata	Osteichthyes	Actinopterygii	Actinopteri	Neopterygii	Teleostei	Osteoglossocephalai	Clupeocephala	Otomorpha	Ostariophysi		Otophysa					Characiphysae	Characiformes	Characoidei	Characoidea	Acestrorhynchidae	Roestinae			Gilbertolus		atratoensis	Colombia, Quibdó, Río Atrato.			Endemic to: Colombia	Caribe		UseValue: Ornamental		Schultz, L. P. 1943. Two new characinid fishes from South America of the genus Gilbertolus Eigenmann. Journal of the Washington Academy of Sciences 33 (9): 273-275.		USNM 76976, 120170	Lista de especies de peces de agua dulce de Colombia
urn:lsid:catalogueoflife.org:taxon:2161a801-d35f-11e6-9d3f-bc764e092680:col20170428	Gilbertolus maracaiboensis	Schultz, 1943	Animalia | Chordata | Osteichthyes | Actinopterygii | Actinopteri | Neopterygii | Teleostei | Osteoglossocephalai | Clupeocephala | Otomorpha | Ostariophysi | Otophysa | Characiphysae | Characiformes | Characoidei | Characoidea | Acestrorhynchidae | Roestinae | Gilbertolus	Animalia	Chordata	Osteichthyes	Actinopterygii	Actinopteri	Neopterygii	Teleostei	Osteoglossocephalai	Clupeocephala	Otomorpha	Ostariophysi		Otophysa					Characiphysae	Characiformes	Characoidei	Characoidea	Acestrorhynchidae	Roestinae			Gilbertolus		maracaiboensis					Caribe					Ortega-Lara, A., O.M. Lasso-Alcalá, C.A. Lasso, G. Andrade de Pasquier & J.D. Bogotá-Gregory. 2012. Peces de la cuenca del río Catatumbo, cuenca del Lago de Maracaibo, Colombia y Venezuela. Biota Colombiana 13 (1): 71-98.		Lista de especies de peces de agua dulce de Colombia
urn:lsid:zoobank.org:act:0CF7B917-D838-4208-913D-6F71F94E68CA	Roestes molossus	(Kner, 1858)	Animalia | Chordata | Osteichthyes | Actinopterygii | Actinopteri | Neopterygii | Teleostei | Osteoglossocephalai | Clupeocephala | Otomorpha | Ostariophysi | Otophysa | Characiphysae | Characiformes | Characoidei | Characoidea | Acestrorhynchidae | Roestinae | Roestes	Animalia	Chordata	Osteichthyes	Actinopterygii	Actinopteri	Neopterygii	Teleostei	Osteoglossocephalai	Clupeocephala	Otomorpha	Ostariophysi		Otophysa					Characiphysae	Characiformes	Characoidei	Characoidea	Acestrorhynchidae	Roestinae			Roestes		molossus					Amazonas					Prada-Pedreros, S. P. 1997. Primer registro del género Roestes Gunter, 1984 (Pisces: Characidae) para Colombia. Caldasia 19 (1-2): 353-354		Lista de especies de peces de agua dulce de Colombia
urn:lsid:zoobank.org:act:D51AE845-2C2D-4603-8FF6-3142728F5416	Roestes ogilviei	(Fowler, 1914)	Animalia | Chordata | Osteichthyes | Actinopterygii | Actinopteri | Neopterygii | Teleostei | Osteoglossocephalai | Clupeocephala | Otomorpha | Ostariophysi | Otophysa | Characiphysae | Characiformes | Characoidei | Characoidea | Acestrorhynchidae | Roestinae | Roestes	Animalia	Chordata	Osteichthyes	Actinopterygii	Actinopteri	Neopterygii	Teleostei	Osteoglossocephalai	Clupeocephala	Otomorpha	Ostariophysi		Otophysa					Characiphysae	Characiformes	Characoidei	Characoidea	Acestrorhynchidae	Roestinae			Roestes		ogilviei					Amazonas					Galvis, G., R. Sánchez, L. Mesa, Y. López, M.A. Gutiérrez, A.Gutiérrez, M.C. Leyva, C. Castellanos. 2007. Peces de la Amazonia colombiana con énfasis en especies de interés ornamental. Eds. A. I. Sanabria-Ochoa, P. Victoria-Daza, I. C. Beltran. Ministerio de Agricultura y Desarrollo Rural, INCODER, Universidad Nacional de Colombia - Departamento de Biología - Instituto de Ciencias Naturales, Inst…		Lista de especies de peces de agua dulce de Colombia
urn:lsid:zoobank.org:act:82329CFE-A980-491B-B357-83381480014F	Brachychalcinus copei	(Steindachner, 1882)	Animalia | Chordata | Osteichthyes | Actinopterygii | Actinopteri | Neopterygii | Teleostei | Osteoglossocephalai | Clupeocephala | Otomorpha | Ostariophysi | Otophysa | Characiphysae | Characiformes | Characoidei | Characoidea | Characidae | Stethaprioninae | Brachychalcinus	Animalia	Chordata	Osteichthyes	Actinopterygii	Actinopteri	Neopterygii	Teleostei	Osteoglossocephalai	Clupeocephala	Otomorpha	Ostariophysi		Otophysa					Characiphysae	Characiformes	Characoidei	Characoidea	Characidae	Stethaprioninae			Brachychalcinus		copei					Amazonas					Mojica, J. I., G. Galvis, F. Arbeláez, M. Santos, S. Vejarano, E. Prieto-Piraquive, M. Arce, P. Sánchez-Duarte, C. Castellanos, A. Gutiérrez, S.R. Duque, J. Lobón-Cerviá & C. Granado-Lorencio. 2005. Peces de la cuenca del río Amazonas en Colombia: Región de Leticia. Biota Colombiana 6 (2): 191-210.		Lista de especies de peces de agua dulce de Colombia
urn:lsid:zoobank.org:act:E7B456BE-99DF-4256-A60E-60D11FAF4D69	Brachychalcinus nummus	Böhlke, 1958	Animalia | Chordata | Osteichthyes | Actinopterygii | Actinopteri | Neopterygii | Teleostei | Osteoglossocephalai | Clupeocephala | Otomorpha | Ostariophysi | Otophysa | Characiphysae | Characiformes | Characoidei | Characoidea | Characidae | Stethaprioninae | Brachychalcinus	Animalia	Chordata	Osteichthyes	Actinopterygii	Actinopteri	Neopterygii	Teleostei	Osteoglossocephalai	Clupeocephala	Otomorpha	Ostariophysi		Otophysa					Characiphysae	Characiformes	Characoidei	Characoidea	Characidae	Stethaprioninae			Brachychalcinus		nummus					Amazonas					Bogotá-Gregory, J. D., & Maldonado-Ocampo, J. A. 2005. La colección de peces del Instituto de Investigación de Recursos Biológicos Alexander von Humboldt. Nuevos registros y representatividad Parte II: Amazonia. Dahlia, (8): 61-69		Lista de especies de peces de agua dulce de Colombia
urn:lsid:zoobank.org:act:309BC19A-D8A6-4FCF-888C-43E35C80D753	Brachychalcinus orbicularis	(Valenciennes, 1850)	Animalia | Chordata | Osteichthyes | Actinopterygii | Actinopteri | Neopterygii | Teleostei | Osteoglossocephalai | Clupeocephala | Otomorpha | Ostariophysi | Otophysa | Characiphysae | Characiformes | Characoidei | Characoidea | Characidae | Stethaprioninae | Brachychalcinus	Animalia	Chordata	Osteichthyes	Actinopterygii	Actinopteri	Neopterygii	Teleostei	Osteoglossocephalai	Clupeocephala	Otomorpha	Ostariophysi		Otophysa					Characiphysae	Characiformes	Characoidei	Characoidea	Characidae	Stethaprioninae			Brachychalcinus		orbicularis					Amazonas | Orinoco					Mojica, J. I., G. Galvis, F. Arbeláez, M. Santos, S. Vejarano, E. Prieto-Piraquive, M. Arce, P. Sánchez-Duarte, C. Castellanos, A. Gutiérrez, S.R. Duque, J. Lobón-Cerviá & C. Granado-Lorencio. 2005. Peces de la cuenca del río Amazonas en Colombia: Región de Leticia. Biota Colombiana 6 (2): 191-210.	ICN-MHN 1309 | 824, 839, 862, 865	Lista de especies de peces de agua dulce de Colombia
urn:lsid:zoobank.org:act:E7CE4118-5ACE-40C3-8D84-DAE6BE01E812	Gymnocorymbus bondi	(Fowler, 1911)	Animalia | Chordata | Osteichthyes | Actinopterygii | Actinopteri | Neopterygii | Teleostei | Osteoglossocephalai | Clupeocephala | Otomorpha | Ostariophysi | Otophysa | Characiphysae | Characiformes | Characoidei | Characoidea | Characidae | Stethaprioninae | Gymnocorymbus	Animalia	Chordata	Osteichthyes	Actinopterygii	Actinopteri	Neopterygii	Teleostei	Osteoglossocephalai	Clupeocephala	Otomorpha	Ostariophysi		Otophysa					Characiphysae	Characiformes	Characoidei	Characoidea	Characidae	Stethaprioninae			Gymnocorymbus		bondi					Orinoco		UseValue: Ornamental			Benine, R. C., B.F. Melo, R.M.C. Castro & C. Oliveira. 2015. Taxonomic revision and molecular phylogeny of Gymnocorymbus Eigenmann, 1908 (Teleostei, Characiformes, Characidae). Zootaxa 3956: 1-28.		Lista de especies de peces de agua dulce de Colombia
urn:lsid:zoobank.org:act:F417951C-6B6E-4B4A-AA73-3B26F02F24BD	Gymnocorymbus thayeri	Eigenmann, 1908	Animalia | Chordata | Osteichthyes | Actinopterygii | Actinopteri | Neopterygii | Teleostei | Osteoglossocephalai | Clupeocephala | Otomorpha | Ostariophysi | Otophysa | Characiphysae | Characiformes | Characoidei | Characoidea | Characidae | Stethaprioninae | Gymnocorymbus	Animalia	Chordata	Osteichthyes	Actinopterygii	Actinopteri	Neopterygii	Teleostei	Osteoglossocephalai	Clupeocephala	Otomorpha	Ostariophysi		Otophysa					Characiphysae	Characiformes	Characoidei	Characoidea	Characidae	Stethaprioninae			Gymnocorymbus		thayeri					Amazonas		UseValue: Ornamental			Fowler, H. W. 1945. Colombian zoological survey. Pt. I.--The freshwater fishes obtained in 1945. Proceedings of the Academy of Natural Sciences of Philadelphia, 97: 93-135. | Galvis G., J. I. Mojica, F. Provenzano, C. Lasso, D. Taphorn, R. Royero, C. Castellanos, A. Gutiérrez, M. Gutiérrez, Y. López, L. Mesa, P. Sánchez & C. Cipamocha. 2007. Peces de la Orinoquia colombiana con énfasis en especie…		Lista de especies de peces de agua dulce de Colombia
urn:lsid:zoobank.org:act:DCC27FB4-660E-4D23-87EC-D22BC5558354	Poptella brevispina	Reis, 1989	Animalia | Chordata | Osteichthyes | Actinopterygii | Actinopteri | Neopterygii | Teleostei | Osteoglossocephalai | Clupeocephala | Otomorpha | Ostariophysi | Otophysa | Characiphysae | Characiformes | Characoidei | Characoidea | Characidae | Stethaprioninae | Poptella	Animalia	Chordata	Osteichthyes	Actinopterygii	Actinopteri	Neopterygii	Teleostei	Osteoglossocephalai	Clupeocephala	Otomorpha	Ostariophysi		Otophysa					Characiphysae	Characiformes	Characoidei	Characoidea	Characidae	Stethaprioninae			Poptella		brevispina					Orinoco						IAvH-P 4382	Lista de especies de peces de agua dulce de Colombia
urn:lsid:zoobank.org:act:F62E648A-3772-45BC-8459-62C95D0EE39B	Poptella compressa	(Günther, 1864)	Animalia | Chordata | Osteichthyes | Actinopterygii | Actinopteri | Neopterygii | Teleostei | Osteoglossocephalai | Clupeocephala | Otomorpha | Ostariophysi | Otophysa | Characiphysae | Characiformes | Characoidei | Characoidea | Characidae | Stethaprioninae | Poptella	Animalia	Chordata	Osteichthyes	Actinopterygii	Actinopteri	Neopterygii	Teleostei	Osteoglossocephalai	Clupeocephala	Otomorpha	Ostariophysi		Otophysa					Characiphysae	Characiformes	Characoidei	Characoidea	Characidae	Stethaprioninae			Poptella		compressa					Amazonas | Orinoco					Mojica, J. I., G. Galvis, F. Arbeláez, M. Santos, S. Vejarano, E. Prieto-Piraquive, M. Arce, P. Sánchez-Duarte, C. Castellanos, A. Gutiérrez, S.R. Duque, J. Lobón-Cerviá & C. Granado-Lorencio. 2005. Peces de la cuenca del río Amazonas en Colombia: Región de Leticia. Biota Colombiana 6 (2): 191-210. | Maldonado-Ocampo, J.A. & Bogotá-Gregory, J.D. 2007. Peces. pp. 237-245. En: Villarreal-Leal, H. &…		Lista de especies de peces de agua dulce de Colombia
urn:lsid:zoobank.org:act:F1A144E8-9CA7-4152-B811-02E414C96F01	Poptella longipinnis	(Popta, 1901)	Animalia | Chordata | Osteichthyes | Actinopterygii | Actinopteri | Neopterygii | Teleostei | Osteoglossocephalai | Clupeocephala | Otomorpha | Ostariophysi | Otophysa | Characiphysae | Characiformes | Characoidei | Characoidea | Characidae | Stethaprioninae | Poptella	Animalia	Chordata	Osteichthyes	Actinopterygii	Actinopteri	Neopterygii	Teleostei	Osteoglossocephalai	Clupeocephala	Otomorpha	Ostariophysi		Otophysa					Characiphysae	Characiformes	Characoidei	Characoidea	Characidae	Stethaprioninae			Poptella		longipinnis					Orinoco					Maldonado-Ocampo, J. A., Urbano-Bonilla, A., Preciado, J. V., & Bogotá-Gregory, J. D. 2013. Peces de la cuenca del río Pauto, Orinoquia colombiana. Biota Colombiana 14 (2): 114-137.		Lista de especies de peces de agua dulce de Colombia
urn:lsid:zoobank.org:act:E375BA90-0AD3-4A7B-BC19-674A726A5EE2	Stethaprion erythrops	(Cope, 1870)	Animalia | Chordata | Osteichthyes | Actinopterygii | Actinopteri | Neopterygii | Teleostei | Osteoglossocephalai | Clupeocephala | Otomorpha | Ostariophysi | Otophysa | Characiphysae | Characiformes | Characoidei | Characoidea | Characidae | Stethaprioninae | Stethaprion	Animalia	Chordata	Osteichthyes	Actinopterygii	Actinopteri	Neopterygii	Teleostei	Osteoglossocephalai	Clupeocephala	Otomorpha	Ostariophysi		Otophysa					Characiphysae	Characiformes	Characoidei	Characoidea	Characidae	Stethaprioninae			Stethaprion		erythrops					Amazonas					Galvis, G., R. Sánchez, L. Mesa, Y. López, M.A. Gutiérrez, A.Gutiérrez, M.C. Leyva, C. Castellanos. 2007. Peces de la Amazonia colombiana con énfasis en especies de interés ornamental. Eds. A. I. Sanabria-Ochoa, P. Victoria-Daza, I. C. Beltran. Ministerio de Agricultura y Desarrollo Rural, INCODER, Universidad Nacional de Colombia - Departamento de Biología - Instituto de Ciencias Naturales, Inst…		Lista de especies de peces de agua dulce de Colombia
urn:lsid:zoobank.org:act:833B0627-81CF-4C2C-A199-46B7D4F69D40	Stichonodon insignis	(Steindachner, 1876)	Animalia | Chordata | Osteichthyes | Actinopterygii | Actinopteri | Neopterygii | Teleostei | Osteoglossocephalai | Clupeocephala | Otomorpha | Ostariophysi | Otophysa | Characiphysae | Characiformes | Characoidei | Characoidea | Characidae | Stethaprioninae | Stichonodon	Animalia	Chordata	Osteichthyes	Actinopterygii	Actinopteri	Neopterygii	Teleostei	Osteoglossocephalai	Clupeocephala	Otomorpha	Ostariophysi		Otophysa					Characiphysae	Characiformes	Characoidei	Characoidea	Characidae	Stethaprioninae			Stichonodon		insignis					Amazonas					Mojica, J. I., G. Galvis, F. Arbeláez, M. Santos, S. Vejarano, E. Prieto-Piraquive, M. Arce, P. Sánchez-Duarte, C. Castellanos, A. Gutiérrez, S.R. Duque, J. Lobón-Cerviá & C. Granado-Lorencio. 2005. Peces de la cuenca del río Amazonas en Colombia: Región de Leticia. Biota Colombiana 6 (2): 191-210.		Lista de especies de peces de agua dulce de Colombia
urn:lsid:zoobank.org:act:D20D2B44-A83E-4D86-B1D1-1F9F7C0E9028	Parastremma album	Dahl, 1960	Animalia | Chordata | Osteichthyes | Actinopterygii | Actinopteri | Neopterygii | Teleostei | Osteoglossocephalai | Clupeocephala | Otomorpha | Ostariophysi | Otophysa | Characiphysae | Characiformes | Characoidei | Characoidea | Characidae | Rhoadsiinae | Parastremma	Animalia	Chordata	Osteichthyes	Actinopterygii	Actinopteri	Neopterygii	Teleostei	Osteoglossocephalai	Clupeocephala	Otomorpha	Ostariophysi		Otophysa					Characiphysae	Characiformes	Characoidei	Characoidea	Characidae	Rhoadsiinae			Parastremma		album	Colombia, Baudó, Río Sandó.			Endemic to: Colombia	Pacífico				Dahl, G. 1960. New fresh-water fishes from western Colombia. Caldasia 8: 451-484.		ICN-MHN 147, 147a	Lista de especies de peces de agua dulce de Colombia
urn:lsid:zoobank.org:act:4D5BA7B6-A1A7-481C-B53C-B20F1F8A4572	Parastremma pulchrum	Dahl, 1960	Animalia | Chordata | Osteichthyes | Actinopterygii | Actinopteri | Neopterygii | Teleostei | Osteoglossocephalai | Clupeocephala | Otomorpha | Ostariophysi | Otophysa | Characiphysae | Characiformes | Characoidei | Characoidea | Characidae | Rhoadsiinae | Parastremma	Animalia	Chordata	Osteichthyes	Actinopterygii	Actinopteri	Neopterygii	Teleostei	Osteoglossocephalai	Clupeocephala	Otomorpha	Ostariophysi		Otophysa					Characiphysae	Characiformes	Characoidei	Characoidea	Characidae	Rhoadsiinae			Parastremma		pulchrum	Colombia, Becordó, Rio San Juan.			Endemic to: Colombia	Pacífico				Dahl, G. 1960. New fresh-water fishes from western Colombia. Caldasia 8: 451-484.		ICN-MHN 204	Lista de especies de peces de agua dulce de Colombia
urn:lsid:zoobank.org:act:549F8C0D-61F8-41AF-AB3A-70060772CB88	Parastremma sadina	Eigenmann, 1912	Animalia | Chordata | Osteichthyes | Actinopterygii | Actinopteri | Neopterygii | Teleostei | Osteoglossocephalai | Clupeocephala | Otomorpha | Ostariophysi | Otophysa | Characiphysae | Characiformes | Characoidei | Characoidea | Characidae | Rhoadsiinae | Parastremma	Animalia	Chordata	Osteichthyes	Actinopterygii	Actinopteri	Neopterygii	Teleostei	Osteoglossocephalai	Clupeocephala	Otomorpha	Ostariophysi		Otophysa					Characiphysae	Characiformes	Characoidei	Characoidea	Characidae	Rhoadsiinae			Parastremma		sadina	Colombia, Istmina.			Endemic to: Colombia	Pacífico | Caribe				Eigenmann, C. H. 1912. Some results from an ichthyological reconnaissance of Colombia, South America. Part I. Indiana University Studies, 16: 1-27.		FMNH 56022 [ex CM 4812], 56023, 69678 | CAS 57600 [ex IU 12675] | USNM 79225	Lista de especies de peces de agua dulce de Colombia
urn:lsid:zoobank.org:act:3BD3DC0F-817D-4CA5-B82A-AF4D97F405AD	Acestrocephalus anomalus	(Steindachner, 1880)	Animalia | Chordata | Osteichthyes | Actinopterygii | Actinopteri | Neopterygii | Teleostei | Osteoglossocephalai | Clupeocephala | Otomorpha | Ostariophysi | Otophysa | Characiphysae | Characiformes | Characoidei | Characoidea | Characidae | Characinae | Acestrocephalus	Animalia	Chordata	Osteichthyes	Actinopterygii	Actinopteri	Neopterygii	Teleostei	Osteoglossocephalai	Clupeocephala	Otomorpha	Ostariophysi		Otophysa					Characiphysae	Characiformes	Characoidei	Characoidea	Characidae	Characinae			Acestrocephalus		anomalus	Colombia, Río Cuca.			Endemic to: Colombia	Magdalena-Cauca	"{"RedBookCategory": Casi Amenazada}"			Steindachner, F. 1880. Zur Fisch-Fauna des Cauca und der Flüsse bei Guayaquil. Denkschriften der Kaiserlichen Akademie der Wissenschaften in Wien, Mathematisch-Naturwissenschaftliche Classe 42: 55-104.		NMW 57983	Lista de especies de peces de agua dulce de Colombia
urn:lsid:zoobank.org:act:75C21F3C-1DB4-47F7-BBC6-028378CEF2D0	Acestrocephalus boehlkei	Menezes, 1977	Animalia | Chordata | Osteichthyes | Actinopterygii | Actinopteri | Neopterygii | Teleostei | Osteoglossocephalai | Clupeocephala | Otomorpha | Ostariophysi | Otophysa | Characiphysae | Characiformes | Characoidei | Characoidea | Characidae | Characinae | Acestrocephalus	Animalia	Chordata	Osteichthyes	Actinopterygii	Actinopteri	Neopterygii	Teleostei	Osteoglossocephalai	Clupeocephala	Otomorpha	Ostariophysi		Otophysa					Characiphysae	Characiformes	Characoidei	Characoidea	Characidae	Characinae			Acestrocephalus		boehlkei					Amazonas					Galvis, G., R. Sánchez, L. Mesa, Y. López, M.A. Gutiérrez, A.Gutiérrez, M.C. Leyva, C. Castellanos. 2007. Peces de la Amazonia colombiana con énfasis en especies de interés ornamental. Eds. A. I. Sanabria-Ochoa, P. Victoria-Daza, I. C. Beltran. Ministerio de Agricultura y Desarrollo Rural, INCODER, Universidad Nacional de Colombia - Departamento de Biología - Instituto de Ciencias Naturales, Inst…		Lista de especies de peces de agua dulce de Colombia
urn:lsid:zoobank.org:act:A8C0CBCF-9C8D-4E94-8C53-A48F2BE89212	Acestrocephalus sardina	(Fowler, 1913)	Animalia | Chordata | Osteichthyes | Actinopterygii | Actinopteri | Neopterygii | Teleostei | Osteoglossocephalai | Clupeocephala | Otomorpha | Ostariophysi | Otophysa | Characiphysae | Characiformes | Characoidei | Characoidea | Characidae | Characinae | Acestrocephalus	Animalia	Chordata	Osteichthyes	Actinopterygii	Actinopteri	Neopterygii	Teleostei	Osteoglossocephalai	Clupeocephala	Otomorpha	Ostariophysi		Otophysa					Characiphysae	Characiformes	Characoidei	Characoidea	Characidae	Characinae			Acestrocephalus		sardina					Amazonas | Orinoco					Bogotá-Gregory, J. D., & Maldonado-Ocampo, J. A. 2006. Peces de la zona hidrogeográfica de la Amazonia, Colombia. Biota Colombiana 7 (1): 55-94. | Lasso C., J. I. Mojica, J. S. Usma, J. Maldonado, C. DoNascimiento, D. Taphorn, F. Provenzano, O. Lasso-Alcalá, G. Galvis, L. Vásquez, M. Lugo, A. Machado-Allison, R. Royero, C. Suárez, A. Ortega-Lara. 2004. Peces de la cuenca del río Orinoco. Parte I:…	IAvH-P 4092-4093, 4793-4796,5851,12001, 12025, 12026, 12119	Lista de especies de peces de agua dulce de Colombia
urn:lsid:zoobank.org:act:353ED09D-F362-4BCE-A14E-44F89D1F5D99	Charax condei	(Géry & Knöppel, 1976)	Animalia | Chordata | Osteichthyes | Actinopterygii | Actinopteri | Neopterygii | Teleostei | Osteoglossocephalai | Clupeocephala | Otomorpha | Ostariophysi | Otophysa | Characiphysae | Characiformes | Characoidei | Characoidea | Characidae | Characinae | Charax	Animalia	Chordata	Osteichthyes	Actinopterygii	Actinopteri	Neopterygii	Teleostei	Osteoglossocephalai	Clupeocephala	Otomorpha	Ostariophysi		Otophysa					Characiphysae	Characiformes	Characoidei	Characoidea	Characidae	Characinae			Charax		condei					Amazonas | Orinoco		UseValue: Ornamental			Mojica, J. I., G. Galvis, F. Arbeláez, M. Santos, S. Vejarano, E. Prieto-Piraquive, M. Arce, P. Sánchez-Duarte, C. Castellanos, A. Gutiérrez, S.R. Duque, J. Lobón-Cerviá & C. Granado-Lorencio. 2005. Peces de la cuenca del río Amazonas en Colombia: Región de Leticia. Biota Colombiana 6 (2): 191-210.		Lista de especies de peces de agua dulce de Colombia
urn:lsid:zoobank.org:act:080AD213-C64F-4A43-93B7-37180D968BB7	Charax metae	Eigenmann, 1922	Animalia | Chordata | Osteichthyes | Actinopterygii | Actinopteri | Neopterygii | Teleostei | Osteoglossocephalai | Clupeocephala | Otomorpha | Ostariophysi | Otophysa | Characiphysae | Characiformes | Characoidei | Characoidea | Characidae | Characinae | Charax	Animalia	Chordata	Osteichthyes	Actinopterygii	Actinopteri	Neopterygii	Teleostei	Osteoglossocephalai	Clupeocephala	Otomorpha	Ostariophysi		Otophysa					Characiphysae	Characiformes	Characoidei	Characoidea	Characidae	Characinae			Charax		metae					Orinoco		UseValue: Ornamental		Eigenmann, C. H. 1922. The fishes of western South America, Part I. The fresh-water fishes of northwestern South America, including Colombia, Panama, and the Pacific slopes of Ecuador and Peru, together with an appendix upon the fishes of the Rio Meta in Colombia. Memoirs of the Carnegie Museum 9 (1): 1-346.		CAS 41300 [ex IU 15027], 69117 [ex IU 15027] | FMNH 55145 | IAvH-P 3566, 3567, 3569, 3571, 3573, 3574, 7732 | SU 60707 [ex IU 15028] | UMMZ 160226 | USNM 83631 [ex IU 15027]	Lista de especies de peces de agua dulce de Colombia
urn:lsid:zoobank.org:act:E961C0CB-25DC-4541-84C3-5F3C78B63490	Charax michaeli	Lucena, 1989	Animalia | Chordata | Osteichthyes | Actinopterygii | Actinopteri | Neopterygii | Teleostei | Osteoglossocephalai | Clupeocephala | Otomorpha | Ostariophysi | Otophysa | Characiphysae | Characiformes | Characoidei | Characoidea | Characidae | Characinae | Charax	Animalia	Chordata	Osteichthyes	Actinopterygii	Actinopteri	Neopterygii	Teleostei	Osteoglossocephalai	Clupeocephala	Otomorpha	Ostariophysi		Otophysa					Characiphysae	Characiformes	Characoidei	Characoidea	Characidae	Characinae			Charax		michaeli					Amazonas					Mojica, J. I., G. Galvis, F. Arbeláez, M. Santos, S. Vejarano, E. Prieto-Piraquive, M. Arce, P. Sánchez-Duarte, C. Castellanos, A. Gutiérrez, S.R. Duque, J. Lobón-Cerviá & C. Granado-Lorencio. 2005. Peces de la cuenca del río Amazonas en Colombia: Región de Leticia. Biota Colombiana 6 (2): 191-210.		Lista de especies de peces de agua dulce de Colombia
urn:lsid:zoobank.org:act:3C5BFD36-521E-4A22-B43D-6CEC7F959A27	Charax niger	Lucena, 1989	Animalia | Chordata | Osteichthyes | Actinopterygii | Actinopteri | Neopterygii | Teleostei | Osteoglossocephalai | Clupeocephala | Otomorpha | Ostariophysi | Otophysa | Characiphysae | Characiformes | Characoidei | Characoidea | Characidae | Characinae | Charax	Animalia	Chordata	Osteichthyes	Actinopterygii	Actinopteri	Neopterygii	Teleostei	Osteoglossocephalai	Clupeocephala	Otomorpha	Ostariophysi		Otophysa					Characiphysae	Characiformes	Characoidei	Characoidea	Characidae	Characinae			Charax		niger					Amazonas					Mojica, J. I., G. Galvis, F. Arbeláez, M. Santos, S. Vejarano, E. Prieto-Piraquive, M. Arce, P. Sánchez-Duarte, C. Castellanos, A. Gutiérrez, S.R. Duque, J. Lobón-Cerviá & C. Granado-Lorencio. 2005. Peces de la cuenca del río Amazonas en Colombia: Región de Leticia. Biota Colombiana 6 (2): 191-210.		Lista de especies de peces de agua dulce de Colombia
urn:lsid:zoobank.org:act:828784E4-8151-4D64-AFCC-46E5A404CEB8	Charax notulatus	Lucena, 1987	Animalia | Chordata | Osteichthyes | Actinopterygii | Actinopteri | Neopterygii | Teleostei | Osteoglossocephalai | Clupeocephala | Otomorpha | Ostariophysi | Otophysa | Characiphysae | Characiformes | Characoidei | Characoidea | Characidae | Characinae | Charax	Animalia	Chordata	Osteichthyes	Actinopterygii	Actinopteri	Neopterygii	Teleostei	Osteoglossocephalai	Clupeocephala	Otomorpha	Ostariophysi		Otophysa					Characiphysae	Characiformes	Characoidei	Characoidea	Characidae	Characinae			Charax		notulatus					Orinoco						IAvH-P 7521, 13028, 13073	Lista de especies de peces de agua dulce de Colombia
urn:lsid:zoobank.org:act:32411B26-9C25-4412-B192-BE73A2FF232A	Charax tectifer	(Cope, 1870)	Animalia | Chordata | Osteichthyes | Actinopterygii | Actinopteri | Neopterygii | Teleostei | Osteoglossocephalai | Clupeocephala | Otomorpha | Ostariophysi | Otophysa | Characiphysae | Characiformes | Characoidei | Characoidea | Characidae | Characinae | Charax	Animalia	Chordata	Osteichthyes	Actinopterygii	Actinopteri	Neopterygii	Teleostei	Osteoglossocephalai	Clupeocephala	Otomorpha	Ostariophysi		Otophysa					Characiphysae	Characiformes	Characoidei	Characoidea	Characidae	Characinae			Charax		tectifer					Amazonas					Arbeláez, F., G. Gálvis, J.I. Mojica & S. Duque. 2004. Composition and richness of the ichthyofauna in a terra firme forest streams of the Colombian Amazonia. Amazoniana XVIII (1/2): 95-107.		Lista de especies de peces de agua dulce de Colombia
urn:lsid:zoobank.org:act:5434CB5D-5CB6-4983-AB2B-B4851D28EA69	Cynopotamus amazonus	(Günther, 1868)	Animalia | Chordata | Osteichthyes | Actinopterygii | Actinopteri | Neopterygii | Teleostei | Osteoglossocephalai | Clupeocephala | Otomorpha | Ostariophysi | Otophysa | Characiphysae | Characiformes | Characoidei | Characoidea | Characidae | Characinae | Cynopotamus	Animalia	Chordata	Osteichthyes	Actinopterygii	Actinopteri	Neopterygii	Teleostei	Osteoglossocephalai	Clupeocephala	Otomorpha	Ostariophysi		Otophysa					Characiphysae	Characiformes	Characoidei	Characoidea	Characidae	Characinae			Cynopotamus		amazonus					Amazonas					Mojica, J. I., G. Galvis, F. Arbeláez, M. Santos, S. Vejarano, E. Prieto-Piraquive, M. Arce, P. Sánchez-Duarte, C. Castellanos, A. Gutiérrez, S.R. Duque, J. Lobón-Cerviá & C. Granado-Lorencio. 2005. Peces de la cuenca del río Amazonas en Colombia: Región de Leticia. Biota Colombiana 6 (2): 191-210.		Lista de especies de peces de agua dulce de Colombia
urn:lsid:zoobank.org:act:402B1C12-3B9D-46C7-A0ED-C741907F0FBD	Cynopotamus atratoensis	(Eigenmann, 1907)	Animalia | Chordata | Osteichthyes | Actinopterygii | Actinopteri | Neopterygii | Teleostei | Osteoglossocephalai | Clupeocephala | Otomorpha | Ostariophysi | Otophysa | Characiphysae | Characiformes | Characoidei | Characoidea | Characidae | Characinae | Cynopotamus	Animalia	Chordata	Osteichthyes	Actinopterygii	Actinopteri	Neopterygii	Teleostei	Osteoglossocephalai	Clupeocephala	Otomorpha	Ostariophysi		Otophysa					Characiphysae	Characiformes	Characoidei	Characoidea	Characidae	Characinae			Cynopotamus		atratoensis	Colombia, Truando.			Endemic to: Colombia	Caribe	"{"RedBookCategory": Vulnerable (A2d)}"	UseValue: Pesca		Eigenmann, C. H. & F. Ogle. 1907. An annotated list of characin fishes in the United States National Museum and the Museum of Indiana University, with descriptions of new species. Proceedings of the United States National Museum 33 (1556): 1-36.		USNM 1664, 306567 [ex USNM 1664]	Lista de especies de peces de agua dulce de Colombia
urn:lsid:zoobank.org:act:AB53A1BB-2118-4F39-BCA0-6AE34D999CBF	Cynopotamus bipunctatus	Pellegrin, 1909	Animalia | Chordata | Osteichthyes | Actinopterygii | Actinopteri | Neopterygii | Teleostei | Osteoglossocephalai | Clupeocephala | Otomorpha | Ostariophysi | Otophysa | Characiphysae | Characiformes | Characoidei | Characoidea | Characidae | Characinae | Cynopotamus	Animalia	Chordata	Osteichthyes	Actinopterygii	Actinopteri	Neopterygii	Teleostei	Osteoglossocephalai	Clupeocephala	Otomorpha	Ostariophysi		Otophysa					Characiphysae	Characiformes	Characoidei	Characoidea	Characidae	Characinae			Cynopotamus		bipunctatus					Orinoco					Urbano-Bonilla, A., J. Zamudio, J. A. Maldonado-Ocampo, J. D. Bogotá-Grégory, G. Cortés-Millán & Y. López. 2009. Peces del piedemonte del departamento de Casanare, Colombia. Biota Colombiana 10 (1-2): 149-162.		Lista de especies de peces de agua dulce de Colombia
urn:lsid:zoobank.org:act:B46C5406-1BFB-4890-B950-02014FD53F96	Cynopotamus magdalenae	(Steindachner, 1879)	Animalia | Chordata | Osteichthyes | Actinopterygii | Actinopteri | Neopterygii | Teleostei | Osteoglossocephalai | Clupeocephala | Otomorpha | Ostariophysi | Otophysa | Characiphysae | Characiformes | Characoidei | Characoidea | Characidae | Characinae | Cynopotamus	Animalia	Chordata	Osteichthyes	Actinopterygii	Actinopteri	Neopterygii	Teleostei	Osteoglossocephalai	Clupeocephala	Otomorpha	Ostariophysi		Otophysa					Characiphysae	Characiformes	Characoidei	Characoidea	Characidae	Characinae			Cynopotamus		magdalenae	Colombia, Magdalena River (Magdalenen-Stromes [Colombia]).			Endemic to: Colombia	Magdalena-Cauca	"{"RedBookCategory": Casi Amenazada}"	UseValue: Pesca		Steindachner, F. 1879. Zur Fisch-Fauna des Magdalenen-Stromes. Denkschriften der Kaiserlichen Akademie der Wissenschaften in Wien, Mathematisch-Naturwissenschaftliche Classe 39: 19-78.		NMW 62501-02, 62504-05, 77769	Lista de especies de peces de agua dulce de Colombia
urn:lsid:zoobank.org:act:0ECB81A8-855B-4EAC-A813-0E134E204F46	Cynopotamus venezuelae	(Schultz, 1944)	Animalia | Chordata | Osteichthyes | Actinopterygii | Actinopteri | Neopterygii | Teleostei | Osteoglossocephalai | Clupeocephala | Otomorpha | Ostariophysi | Otophysa | Characiphysae | Characiformes | Characoidei | Characoidea | Characidae | Characinae | Cynopotamus	Animalia	Chordata	Osteichthyes	Actinopterygii	Actinopteri	Neopterygii	Teleostei	Osteoglossocephalai	Clupeocephala	Otomorpha	Ostariophysi		Otophysa					Characiphysae	Characiformes	Characoidei	Characoidea	Characidae	Characinae			Cynopotamus		venezuelae					Caribe					Ortega-Lara, A., O.M. Lasso-Alcalá, C.A. Lasso, G. Andrade de Pasquier & J.D. Bogotá-Gregory. 2012. Peces de la cuenca del río Catatumbo, cuenca del Lago de Maracaibo, Colombia y Venezuela. Biota Colombiana 13 (1): 71-98.		Lista de especies de peces de agua dulce de Colombia
urn:lsid:zoobank.org:act:FD332D2B-0EEA-419C-851F-372AF035B4E9	Exodon paradoxus	Müller & Troschel, 1844	Animalia | Chordata | Osteichthyes | Actinopterygii | Actinopteri | Neopterygii | Teleostei | Osteoglossocephalai | Clupeocephala | Otomorpha | Ostariophysi | Otophysa | Characiphysae | Characiformes | Characoidei | Characoidea | Characidae | Characinae | Exodon	Animalia	Chordata	Osteichthyes	Actinopterygii	Actinopteri	Neopterygii	Teleostei	Osteoglossocephalai	Clupeocephala	Otomorpha	Ostariophysi		Otophysa					Characiphysae	Characiformes	Characoidei	Characoidea	Characidae	Characinae			Exodon		paradoxus					Orinoco		UseValue: Ornamental			Cala, P. 1977. Los peces de la Orinoquía colombiana, Lista preliminar anotada. Lozanía (Acta Zoológica Colombiana) 24: 1-21.		Lista de especies de peces de agua dulce de Colombia
urn:lsid:zoobank.org:act:D7337C94-9508-4A12-BF40-368565EBC989	Galeocharax gulo	(Cope, 1870)	Animalia | Chordata | Osteichthyes | Actinopterygii | Actinopteri | Neopterygii | Teleostei | Osteoglossocephalai | Clupeocephala | Otomorpha | Ostariophysi | Otophysa | Characiphysae | Characiformes | Characoidei | Characoidea | Characidae | Characinae | Galeocharax	Animalia	Chordata	Osteichthyes	Actinopterygii	Actinopteri	Neopterygii	Teleostei	Osteoglossocephalai	Clupeocephala	Otomorpha	Ostariophysi		Otophysa					Characiphysae	Characiformes	Characoidei	Characoidea	Characidae	Characinae			Galeocharax		gulo					Amazonas					Mojica, J. I., G. Galvis, F. Arbeláez, M. Santos, S. Vejarano, E. Prieto-Piraquive, M. Arce, P. Sánchez-Duarte, C. Castellanos, A. Gutiérrez, S.R. Duque, J. Lobón-Cerviá & C. Granado-Lorencio. 2005. Peces de la cuenca del río Amazonas en Colombia: Región de Leticia. Biota Colombiana 6 (2): 191-210.		Lista de especies de peces de agua dulce de Colombia
urn:lsid:catalogueoflife.org:taxon:15f9f36c-d35f-11e6-9d3f-bc764e092680:col20170504	Phenacogaster maculoblonga	de Lucena & Malabarba, 2010	Animalia | Chordata | Osteichthyes | Actinopterygii | Actinopteri | Neopterygii | Teleostei | Osteoglossocephalai | Clupeocephala | Otomorpha | Ostariophysi | Otophysa | Characiphysae | Characiformes | Characoidei | Characoidea | Characidae | Characinae | Phenacogaster	Animalia	Chordata	Osteichthyes	Actinopterygii	Actinopteri	Neopterygii	Teleostei	Osteoglossocephalai	Clupeocephala	Otomorpha	Ostariophysi		Otophysa					Characiphysae	Characiformes	Characoidei	Characoidea	Characidae	Characinae			Phenacogaster		maculoblonga					Orinoco						CZUT-IC 9680	Lista de especies de peces de agua dulce de Colombia
urn:lsid:catalogueoflife.org:taxon:15f9f1f3-d35f-11e6-9d3f-bc764e092680:col20170428	Phenacogaster napoatilis	de Lucena & Malabarba, 2010	Animalia | Chordata | Osteichthyes | Actinopterygii | Actinopteri | Neopterygii | Teleostei | Osteoglossocephalai | Clupeocephala | Otomorpha | Ostariophysi | Otophysa | Characiphysae | Characiformes | Characoidei | Characoidea | Characidae | Characinae | Phenacogaster	Animalia	Chordata	Osteichthyes	Actinopterygii	Actinopteri	Neopterygii	Teleostei	Osteoglossocephalai	Clupeocephala	Otomorpha	Ostariophysi		Otophysa					Characiphysae	Characiformes	Characoidei	Characoidea	Characidae	Characinae			Phenacogaster		napoatilis					Amazonas						CZUT-IC 9008	Lista de especies de peces de agua dulce de Colombia
urn:lsid:zoobank.org:act:34F838D0-872E-442A-A853-06203797DBA9	Phenacogaster pectinata	(Cope, 1870)	Animalia | Chordata | Osteichthyes | Actinopterygii | Actinopteri | Neopterygii | Teleostei | Osteoglossocephalai | Clupeocephala | Otomorpha | Ostariophysi | Otophysa | Characiphysae | Characiformes | Characoidei | Characoidea | Characidae | Characinae | Phenacogaster	Animalia	Chordata	Osteichthyes	Actinopterygii	Actinopteri	Neopterygii	Teleostei	Osteoglossocephalai	Clupeocephala	Otomorpha	Ostariophysi		Otophysa					Characiphysae	Characiformes	Characoidei	Characoidea	Characidae	Characinae			Phenacogaster		pectinata					Amazonas					Mojica, J. I., G. Galvis, F. Arbeláez, M. Santos, S. Vejarano, E. Prieto-Piraquive, M. Arce, P. Sánchez-Duarte, C. Castellanos, A. Gutiérrez, S.R. Duque, J. Lobón-Cerviá & C. Granado-Lorencio. 2005. Peces de la cuenca del río Amazonas en Colombia: Región de Leticia. Biota Colombiana 6 (2): 191-210.		Lista de especies de peces de agua dulce de Colombia
urn:lsid:catalogueoflife.org:taxon:15f9ef3c-d35f-11e6-9d3f-bc764e092680:col20170504	Phenacogaster prolata	de Lucena & Malabarba, 2010	Animalia | Chordata | Osteichthyes | Actinopterygii | Actinopteri | Neopterygii | Teleostei | Osteoglossocephalai | Clupeocephala | Otomorpha | Ostariophysi | Otophysa | Characiphysae | Characiformes | Characoidei | Characoidea | Characidae | Characinae | Phenacogaster	Animalia	Chordata	Osteichthyes	Actinopterygii	Actinopteri	Neopterygii	Teleostei	Osteoglossocephalai	Clupeocephala	Otomorpha	Ostariophysi		Otophysa					Characiphysae	Characiformes	Characoidei	Characoidea	Characidae	Characinae			Phenacogaster		prolata					Orinoco						CZUT-IC 7223	Lista de especies de peces de agua dulce de Colombia
urn:lsid:zoobank.org:act:80E2F3C6-4DB9-4960-A840-6B0914EE72E9	Priocharax pygmaeus	Weitzman & Vari, 1987	Animalia | Chordata | Osteichthyes | Actinopterygii | Actinopteri | Neopterygii | Teleostei | Osteoglossocephalai | Clupeocephala | Otomorpha | Ostariophysi | Otophysa | Characiphysae | Characiformes | Characoidei | Characoidea | Characidae | Characinae | Priocharax	Animalia	Chordata	Osteichthyes	Actinopterygii	Actinopteri	Neopterygii	Teleostei	Osteoglossocephalai	Clupeocephala	Otomorpha	Ostariophysi		Otophysa					Characiphysae	Characiformes	Characoidei	Characoidea	Characidae	Characinae			Priocharax		pygmaeus	Colombia, Amazonas, northwest of Leticia, a tributary of Rio Amazonas, tributary of Quebrada Matamata, tributary of Quebrada Bacada, Quebrada Pajarito, about 4°41’S, 69°57’W.			Endemic to: Colombia	Amazonas				Weitzman, S. H. & R.P. Vari. 1987. Two new species and a new genus of miniature characid fishes (Teleostei: Characiformes) from northern South America. Proceedings of the Biological Society of Washington 100 (3): 640-652.		NRM 15048 | MBUCV-V-15342 | MZUSP 36498 | NRM 17593 | USNM 278479	Lista de especies de peces de agua dulce de Colombia
urn:lsid:zoobank.org:act:AE4B5BE2-99AD-42C3-8485-E67B5450EA20	Roeboides affinis	(Günther, 1868)	Animalia | Chordata | Osteichthyes | Actinopterygii | Actinopteri | Neopterygii | Teleostei | Osteoglossocephalai | Clupeocephala | Otomorpha | Ostariophysi | Otophysa | Characiphysae | Characiformes | Characoidei | Characoidea | Characidae | Characinae | Roeboides	Animalia	Chordata	Osteichthyes	Actinopterygii	Actinopteri	Neopterygii	Teleostei	Osteoglossocephalai	Clupeocephala	Otomorpha	Ostariophysi		Otophysa					Characiphysae	Characiformes	Characoidei	Characoidea	Characidae	Characinae			Roeboides		affinis					Amazonas | Orinoco					Lucena, C.A. S.2007. Revisão taxonômica das espécies do gênero Roeboides grupo-affinis (Ostariophysi, Characiformes, Characidae). Iheringia, Série Zoologia 97 (2): 117-136.		Lista de especies de peces de agua dulce de Colombia
urn:lsid:zoobank.org:act:501317D3-CB04-4CD0-BB3A-79D5753DE5E9	Roeboides araguaito	Lucena, 2003	Animalia | Chordata | Osteichthyes | Actinopterygii | Actinopteri | Neopterygii | Teleostei | Osteoglossocephalai | Clupeocephala | Otomorpha | Ostariophysi | Otophysa | Characiphysae | Characiformes | Characoidei | Characoidea | Characidae | Characinae | Roeboides	Animalia	Chordata	Osteichthyes	Actinopterygii	Actinopteri	Neopterygii	Teleostei	Osteoglossocephalai	Clupeocephala	Otomorpha	Ostariophysi		Otophysa					Characiphysae	Characiformes	Characoidei	Characoidea	Characidae	Characinae			Roeboides		araguaito					Orinoco				Lucena, C. A. S. 2003. Taxonomic revision and phylogenetic relationships of the Roeboides microlepis species-group (Ostariophysi, Characiformes, Characidae). Iheringia. Série Zoologia 93 (3): 283-308.			Lista de especies de peces de agua dulce de Colombia
urn:lsid:zoobank.org:act:BF58F9CC-C1FE-4B21-9574-2E85FA3EBA55	Roeboides dayi	(Steindachner, 1878)	Animalia | Chordata | Osteichthyes | Actinopterygii | Actinopteri | Neopterygii | Teleostei | Osteoglossocephalai | Clupeocephala | Otomorpha | Ostariophysi | Otophysa | Characiphysae | Characiformes | Characoidei | Characoidea | Characidae | Characinae | Roeboides	Animalia	Chordata	Osteichthyes	Actinopterygii	Actinopteri	Neopterygii	Teleostei	Osteoglossocephalai	Clupeocephala	Otomorpha	Ostariophysi		Otophysa					Characiphysae	Characiformes	Characoidei	Characoidea	Characidae	Characinae			Roeboides		dayi					Magdalena-Cauca | Pacífico | Caribe				Steindachner, F. 1878. Zur Fischfauna des Magdalenen-Stromes. Anzeiger der Akademie der Wissenschaften in Wien 15 (12): 88-91	Maldonado-Ocampo, J. A., J.S. Usma, F.A. Villa-Navarro, A. Ortega-Lara, S. Prada-Pedreros, L.F. Jiménez, U. Jaramillo-Villa, A. Arango, T. Rivas & G.C. Sánchez. 2013. Peces Dulceacuícolas del Chocó Biogeográfico de Colombia. WWF Colombia, Instituto de Investigación de Recursos Biológicos Alexander von Humboldt (IAvH), Universidad del Tolima, Autoridad Nacional de Acuicultura y Pesca (AUNAP), Pont…		Lista de especies de peces de agua dulce de Colombia
urn:lsid:catalogueoflife.org:taxon:33ef6505-d35f-11e6-9d3f-bc764e092680:col20170428	Roeboides dientonito	Schultz, 1944	Animalia | Chordata | Osteichthyes | Actinopterygii | Actinopteri | Neopterygii | Teleostei | Osteoglossocephalai | Clupeocephala | Otomorpha | Ostariophysi | Otophysa | Characiphysae | Characiformes | Characoidei | Characoidea | Characidae | Characinae | Roeboides	Animalia	Chordata	Osteichthyes	Actinopterygii	Actinopteri	Neopterygii	Teleostei	Osteoglossocephalai	Clupeocephala	Otomorpha	Ostariophysi		Otophysa					Characiphysae	Characiformes	Characoidei	Characoidea	Characidae	Characinae			Roeboides		dientonito					Orinoco | Caribe					Lasso C., J. I. Mojica, J. S. Usma, J. Maldonado, C. DoNascimiento, D. Taphorn, F. Provenzano, O. Lasso-Alcalá, G. Galvis, L. Vásquez, M. Lugo, A. Machado-Allison, R. Royero, C. Suárez, A. Ortega-Lara. 2004. Peces de la cuenca del río Orinoco. Parte I: lista de especies y distribución por subcuencas. Biota Colombiana 5 (2): 95-158. | Ortega-Lara, A., O.M. Lasso-Alcalá, C.A. Lasso, G. Andrade de P…	IAvH-P 2935, 2988, 3329-3332, 4906, 9497, 13083, 13169, 13185, 13198, 13216, 13236, 13249, 13278, 13296, 13376	Lista de especies de peces de agua dulce de Colombia
urn:lsid:zoobank.org:act:D01C44CC-484A-4B2B-98C0-F5783C9F172F	Roeboides myersii	Gill, 1870	Animalia | Chordata | Osteichthyes | Actinopterygii | Actinopteri | Neopterygii | Teleostei | Osteoglossocephalai | Clupeocephala | Otomorpha | Ostariophysi | Otophysa | Characiphysae | Characiformes | Characoidei | Characoidea | Characidae | Characinae | Roeboides	Animalia	Chordata	Osteichthyes	Actinopterygii	Actinopteri	Neopterygii	Teleostei	Osteoglossocephalai	Clupeocephala	Otomorpha	Ostariophysi		Otophysa					Characiphysae	Characiformes	Characoidei	Characoidea	Characidae	Characinae			Roeboides		myersii					Amazonas | Orinoco					Mojica, J. I., G. Galvis, F. Arbeláez, M. Santos, S. Vejarano, E. Prieto-Piraquive, M. Arce, P. Sánchez-Duarte, C. Castellanos, A. Gutiérrez, S.R. Duque, J. Lobón-Cerviá & C. Granado-Lorencio. 2005. Peces de la cuenca del río Amazonas en Colombia: Región de Leticia. Biota Colombiana 6 (2): 191-210.		Lista de especies de peces de agua dulce de Colombia
urn:lsid:zoobank.org:act:97E0C81C-338A-4C14-BF8C-8324A26DEB03	Roeboides occidentalis	Meek & Hildebrand, 1916	Animalia | Chordata | Osteichthyes | Actinopterygii | Actinopteri | Neopterygii | Teleostei | Osteoglossocephalai | Clupeocephala | Otomorpha | Ostariophysi | Otophysa | Characiphysae | Characiformes | Characoidei | Characoidea | Characidae | Characinae | Roeboides	Animalia	Chordata	Osteichthyes	Actinopterygii	Actinopteri	Neopterygii	Teleostei	Osteoglossocephalai	Clupeocephala	Otomorpha	Ostariophysi		Otophysa					Characiphysae	Characiformes	Characoidei	Characoidea	Characidae	Characinae			Roeboides		occidentalis					Pacífico					Maldonado-Ocampo, J. A., J.S. Usma, F.A. Villa-Navarro, A. Ortega-Lara, S. Prada-Pedreros, L.F. Jiménez, U. Jaramillo-Villa, A. Arango, T. Rivas & G.C. Sánchez. 2013. Peces Dulceacuícolas del Chocó Biogeográfico de Colombia. WWF Colombia, Instituto de Investigación de Recursos Biológicos Alexander von Humboldt (IAvH), Universidad del Tolima, Autoridad Nacional de Acuicultura y Pesca (AUNAP), Pont…		Lista de especies de peces de agua dulce de Colombia
urn:lsid:zoobank.org:act:78FE96ED-F5E2-4623-87FD-DD856B06A48F	Bario steindachneri	(Eigenmann, 1893)	Animalia | Chordata | Osteichthyes | Actinopterygii | Actinopteri | Neopterygii | Teleostei | Osteoglossocephalai | Clupeocephala | Otomorpha | Ostariophysi | Otophysa | Characiphysae | Characiformes | Characoidei | Characoidea | Characidae | Pristellinae | Bario	Animalia	Chordata	Osteichthyes	Actinopterygii	Actinopteri	Neopterygii	Teleostei	Osteoglossocephalai	Clupeocephala	Otomorpha	Ostariophysi		Otophysa					Characiphysae	Characiformes	Characoidei	Characoidea	Characidae	Pristellinae			Bario		steindachneri					Amazonas					Galvis,G., J.I. Mojica, S.R. Duque, C. Castellanos, P. Sánchez-Duarte, M. Arce, A. Gutierrez,L.F. Jimenez, M. Santos, S. Vejarano,F. Arbelaez, E. Prieto & M. Leyva.2006. Peces del Medio Amazonas. Región de Leticia. Serie de Guías Tropicales de Campo No. 5. Conservación Internacional. Editorial Panamericana. Bogotá, Colombia. 548 pp.		Lista de especies de peces de agua dulce de Colombia
urn:lsid:zoobank.org:act:307C5DBA-A8FF-4122-B0A5-C9BEDA0EDBD9	Hemigrammus aguaruna	Lima, Correa & Ota, 2016	Animalia | Chordata | Osteichthyes | Actinopterygii | Actinopteri | Neopterygii | Teleostei | Osteoglossocephalai | Clupeocephala | Otomorpha | Ostariophysi | Otophysa | Characiphysae | Characiformes | Characoidei | Characoidea | Characidae | Pristellinae | Hemigrammus	Animalia	Chordata	Osteichthyes	Actinopterygii	Actinopteri	Neopterygii	Teleostei	Osteoglossocephalai	Clupeocephala	Otomorpha	Ostariophysi		Otophysa					Characiphysae	Characiformes	Characoidei	Characoidea	Characidae	Pristellinae			Hemigrammus		aguaruna					Amazonas				Lima, F.C.T, Correa, V. & Ota, R.P. 2016. A new species of Hemigrammus Gill 1858 (Characiformes: Characidae) from the western Amazon basin in Peru and Colombia. Aqua, 22 (3): 123-132.	Galvis,G., J.I. Mojica, S.R. Duque, C. Castellanos, P. Sánchez-Duarte, M. Arce, A. Gutierrez,L.F. Jimenez, M. Santos, S. Vejarano,F. Arbelaez, E. Prieto & M. Leyva.2006. Peces del Medio Amazonas. Región de Leticia. Serie de Guías Tropicales de Campo No. 5. Conservación Internacional. Editorial Panamericana. Bogotá, Colombia. 548 pp.		Lista de especies de peces de agua dulce de Colombia
urn:lsid:zoobank.org:act:4F467179-4A75-4C3B-B740-254851A4834E	Hemigrammus analis	Durbin, 1909	Animalia | Chordata | Osteichthyes | Actinopterygii | Actinopteri | Neopterygii | Teleostei | Osteoglossocephalai | Clupeocephala | Otomorpha | Ostariophysi | Otophysa | Characiphysae | Characiformes | Characoidei | Characoidea | Characidae | Pristellinae | Hemigrammus	Animalia	Chordata	Osteichthyes	Actinopterygii	Actinopteri	Neopterygii	Teleostei	Osteoglossocephalai	Clupeocephala	Otomorpha	Ostariophysi		Otophysa					Characiphysae	Characiformes	Characoidei	Characoidea	Characidae	Pristellinae			Hemigrammus		analis					Amazonas | Orinoco					Arbeláez, F., G. Gálvis, J.I. Mojica & S. Duque. 2004. Composition and richness of the ichthyofauna in a terra firme forest streams of the Colombian Amazonia. Amazoniana XVIII (1/2): 95-107. | Maldonado-Ocampo, J.A. 2001. Peces del área de confluencia de los ríos Meta, Bita y Orinoco en el municipio de puerto carreño vichada - Colombia. Dahlia 4:61-74.		Lista de especies de peces de agua dulce de Colombia
urn:lsid:zoobank.org:act:F3B1A9A4-70F2-46FD-BA28-57A8272CC298	Hemigrammus barrigonae	Eigenmann & Henn, 1914	Animalia | Chordata | Osteichthyes | Actinopterygii | Actinopteri | Neopterygii | Teleostei | Osteoglossocephalai | Clupeocephala | Otomorpha | Ostariophysi | Otophysa | Characiphysae | Characiformes | Characoidei | Characoidea | Characidae | Pristellinae | Hemigrammus	Animalia	Chordata	Osteichthyes	Actinopterygii	Actinopteri	Neopterygii	Teleostei	Osteoglossocephalai	Clupeocephala	Otomorpha	Ostariophysi		Otophysa					Characiphysae	Characiformes	Characoidei	Characoidea	Characidae	Pristellinae			Hemigrammus		barrigonae					Orinoco		UseValue: Ornamental		Eigenmann, C. H. & Henn, A.W. 1914. On new species of fishes from Colombia, Ecuador, and Brazil. Indiana University Studies 24: 231-234.		AMNH 5320 | CAS 44368 [ex IU 13423], 44369 [ex IU 13424] | IAvH-P 3633	Lista de especies de peces de agua dulce de Colombia
urn:lsid:zoobank.org:act:30F8E711-E441-4297-BC49-42CCCBFADEE4	Hemigrammus bellottii	(Steindachner, 1882)	Animalia | Chordata | Osteichthyes | Actinopterygii | Actinopteri | Neopterygii | Teleostei | Osteoglossocephalai | Clupeocephala | Otomorpha | Ostariophysi | Otophysa | Characiphysae | Characiformes | Characoidei | Characoidea | Characidae | Pristellinae | Hemigrammus	Animalia	Chordata	Osteichthyes	Actinopterygii	Actinopteri	Neopterygii	Teleostei	Osteoglossocephalai	Clupeocephala	Otomorpha	Ostariophysi		Otophysa					Characiphysae	Characiformes	Characoidei	Characoidea	Characidae	Pristellinae			Hemigrammus		bellottii					Amazonas | Orinoco					Mojica, J. I., G. Galvis, F. Arbeláez, M. Santos, S. Vejarano, E. Prieto-Piraquive, M. Arce, P. Sánchez-Duarte, C. Castellanos, A. Gutiérrez, S.R. Duque, J. Lobón-Cerviá & C. Granado-Lorencio. 2005. Peces de la cuenca del río Amazonas en Colombia: Región de Leticia. Biota Colombiana 6 (2): 191-210. | Cala, P. 1977. Los peces de la Orinoquía colombiana, Lista preliminar anotada. Lozanía (Acta Zool…	IAvH-P 10304, 10307	Lista de especies de peces de agua dulce de Colombia
urn:lsid:zoobank.org:act:640D82C4-1611-430A-A4D3-F384D372B85C	Hemigrammus bleheri	Géry & Mahnert, 1986	Animalia | Chordata | Osteichthyes | Actinopterygii | Actinopteri | Neopterygii | Teleostei | Osteoglossocephalai | Clupeocephala | Otomorpha | Ostariophysi | Otophysa | Characiphysae | Characiformes | Characoidei | Characoidea | Characidae | Pristellinae | Hemigrammus	Animalia	Chordata	Osteichthyes	Actinopterygii	Actinopteri	Neopterygii	Teleostei	Osteoglossocephalai	Clupeocephala	Otomorpha	Ostariophysi		Otophysa					Characiphysae	Characiformes	Characoidei	Characoidea	Characidae	Pristellinae			Hemigrammus		bleheri					Orinoco		UseValue: Ornamental		Géry, J. & V. Mahnert. 1986. A new rummy-nose tetra from the Rio Negro, Brazil: Hemigrammus bleheri n. sp. (Characidae, Tetragonopterinae), with comments on Paracheirodon. Tropical Fish Hobbyist 34 (11): 37-40.			Lista de especies de peces de agua dulce de Colombia
urn:lsid:zoobank.org:act:543A3BD3-0B3F-4FE5-8BEC-D3ACFE898A4E	Hemigrammus coeruleus	Durbin, 1908	Animalia | Chordata | Osteichthyes | Actinopterygii | Actinopteri | Neopterygii | Teleostei | Osteoglossocephalai | Clupeocephala | Otomorpha | Ostariophysi | Otophysa | Characiphysae | Characiformes | Characoidei | Characoidea | Characidae | Pristellinae | Hemigrammus	Animalia	Chordata	Osteichthyes	Actinopterygii	Actinopteri	Neopterygii	Teleostei	Osteoglossocephalai	Clupeocephala	Otomorpha	Ostariophysi		Otophysa					Characiphysae	Characiformes	Characoidei	Characoidea	Characidae	Pristellinae			Hemigrammus		coeruleus					Amazonas					Bogotá-Gregory, J. D., & Maldonado-Ocampo, J. A. 2006. Peces de la zona hidrogeográfica de la Amazonia, Colombia. Biota Colombiana 7 (1): 55-94.	ICN-MHN 5065	Lista de especies de peces de agua dulce de Colombia
urn:lsid:catalogueoflife.org:taxon:17c4b966-5e17-11e7-8cee-bc764e092680:col20170703	Hemigrammus geisleri	Zarske & Géry, 2007	Animalia | Chordata | Osteichthyes | Actinopterygii | Actinopteri | Neopterygii | Teleostei | Osteoglossocephalai | Clupeocephala | Otomorpha | Ostariophysi | Otophysa | Characiphysae | Characiformes | Characoidei | Characoidea | Characidae | Pristellinae | Hemigrammus	Animalia	Chordata	Osteichthyes	Actinopterygii	Actinopteri	Neopterygii	Teleostei	Osteoglossocephalai	Clupeocephala	Otomorpha	Ostariophysi		Otophysa					Characiphysae	Characiformes	Characoidei	Characoidea	Characidae	Pristellinae			Hemigrammus		geisleri					Amazonas | Orinoco						CZUT-IC 4400, 5097, 8655, 8851, 8933, 8954, 9099, 9245, 9993, 14642, 16138, 16309, 16837, 16934, MPUJ 306, 1232, 1234, 1237, 1357, 4378, 4392, 10804	Lista de especies de peces de agua dulce de Colombia
urn:lsid:zoobank.org:act:4AD81990-E1DA-40AA-AB37-2EEBBA4BCBA8	Hemigrammus gracilis	(Lütken, 1875)	Animalia | Chordata | Osteichthyes | Actinopterygii | Actinopteri | Neopterygii | Teleostei | Osteoglossocephalai | Clupeocephala | Otomorpha | Ostariophysi | Otophysa | Characiphysae | Characiformes | Characoidei | Characoidea | Characidae | Pristellinae | Hemigrammus	Animalia	Chordata	Osteichthyes	Actinopterygii	Actinopteri	Neopterygii	Teleostei	Osteoglossocephalai	Clupeocephala	Otomorpha	Ostariophysi		Otophysa					Characiphysae	Characiformes	Characoidei	Characoidea	Characidae	Pristellinae			Hemigrammus		gracilis					Amazonas | Orinoco					Maldonado-Ocampo, J.A. 2001. Peces del área de confluencia de los ríos Meta, Bita y Orinoco en el municipio de puerto carreño vichada - Colombia. Dahlia 4:61-74. | Fowler, H. W. 1945. Colombian zoological survey. Pt. I.--The freshwater fishes obtained in 1945. Proceedings of the Academy of Natural Sciences of Philadelphia, 97: 93-135.	IAvH-P 8735, 8763	Lista de especies de peces de agua dulce de Colombia
urn:lsid:zoobank.org:act:4727DA47-51E6-4CA8-9254-7D49A12DB4C3	Hemigrammus hyanuary	Durbin, 1918	Animalia | Chordata | Osteichthyes | Actinopterygii | Actinopteri | Neopterygii | Teleostei | Osteoglossocephalai | Clupeocephala | Otomorpha | Ostariophysi | Otophysa | Characiphysae | Characiformes | Characoidei | Characoidea | Characidae | Pristellinae | Hemigrammus	Animalia	Chordata	Osteichthyes	Actinopterygii	Actinopteri	Neopterygii	Teleostei	Osteoglossocephalai	Clupeocephala	Otomorpha	Ostariophysi		Otophysa					Characiphysae	Characiformes	Characoidei	Characoidea	Characidae	Pristellinae			Hemigrammus		hyanuary					Amazonas | Orinoco		UseValue: Ornamental			Castro D. M. 1987. Los principales peces comerciales de consumo y de uso ornamental de Leticia, Colombia. Boletín Facultad de Biología Marina 7:8-13. | Lasso C., J. I. Mojica, J. S. Usma, J. Maldonado, C. DoNascimiento, D. Taphorn, F. Provenzano, O. Lasso-Alcalá, G. Galvis, L. Vásquez, M. Lugo, A. Machado-Allison, R. Royero, C. Suárez, A. Ortega-Lara. 2004. Peces de la cuenca del río Orinoco. Par…	ICN-MHN 2787	Lista de especies de peces de agua dulce de Colombia
urn:lsid:zoobank.org:act:A16A308E-1309-47A8-B796-43755B85C2D4	Hemigrammus levis	Durbin, 1908	Animalia | Chordata | Osteichthyes | Actinopterygii | Actinopteri | Neopterygii | Teleostei | Osteoglossocephalai | Clupeocephala | Otomorpha | Ostariophysi | Otophysa | Characiphysae | Characiformes | Characoidei | Characoidea | Characidae | Pristellinae | Hemigrammus	Animalia	Chordata	Osteichthyes	Actinopterygii	Actinopteri	Neopterygii	Teleostei	Osteoglossocephalai	Clupeocephala	Otomorpha	Ostariophysi		Otophysa					Characiphysae	Characiformes	Characoidei	Characoidea	Characidae	Pristellinae			Hemigrammus		levis					Amazonas					Correa, S.B. 2003. Icthyofauna of lago Taraira, lower rio Apaporis system, Colombian Amazon. Dahlia 6: 59-68. | Maldonado-Ocampo, J. A., M. Lugo, J.D. Bogotá-Gregory, C.A. Lasso, L. Vásquez, J.S, Usma, D.C. Taphorn, F. Provenzano Rizzi. 2006. Peces del río Tomo, cuenca del Orinoco, Colombia. Biota colombiana 7 (1): 113-128.		Lista de especies de peces de agua dulce de Colombia
urn:lsid:zoobank.org:act:6986C6BA-BFF1-46DD-9A7B-06EB071B94EE	Hemigrammus luelingi	Géry, 1964	Animalia | Chordata | Osteichthyes | Actinopterygii | Actinopteri | Neopterygii | Teleostei | Osteoglossocephalai | Clupeocephala | Otomorpha | Ostariophysi | Otophysa | Characiphysae | Characiformes | Characoidei | Characoidea | Characidae | Pristellinae | Hemigrammus	Animalia	Chordata	Osteichthyes	Actinopterygii	Actinopteri	Neopterygii	Teleostei	Osteoglossocephalai	Clupeocephala	Otomorpha	Ostariophysi		Otophysa					Characiphysae	Characiformes	Characoidei	Characoidea	Characidae	Pristellinae			Hemigrammus		luelingi					Amazonas		UseValue: Ornamental			Mojica, J. I., G. Galvis, F. Arbeláez, M. Santos, S. Vejarano, E. Prieto-Piraquive, M. Arce, P. Sánchez-Duarte, C. Castellanos, A. Gutiérrez, S.R. Duque, J. Lobón-Cerviá & C. Granado-Lorencio. 2005. Peces de la cuenca del río Amazonas en Colombia: Región de Leticia. Biota Colombiana 6 (2): 191-210.		Lista de especies de peces de agua dulce de Colombia
urn:lsid:zoobank.org:act:70E89902-8B76-47AB-AEB4-9E5E29B5A389	Hemigrammus lunatus	Durbin, 1918	Animalia | Chordata | Osteichthyes | Actinopterygii | Actinopteri | Neopterygii | Teleostei | Osteoglossocephalai | Clupeocephala | Otomorpha | Ostariophysi | Otophysa | Characiphysae | Characiformes | Characoidei | Characoidea | Characidae | Pristellinae | Hemigrammus	Animalia	Chordata	Osteichthyes	Actinopterygii	Actinopteri	Neopterygii	Teleostei	Osteoglossocephalai	Clupeocephala	Otomorpha	Ostariophysi		Otophysa					Characiphysae	Characiformes	Characoidei	Characoidea	Characidae	Pristellinae			Hemigrammus		lunatus					Amazonas					Mojica, J. I., G. Galvis, F. Arbeláez, M. Santos, S. Vejarano, E. Prieto-Piraquive, M. Arce, P. Sánchez-Duarte, C. Castellanos, A. Gutiérrez, S.R. Duque, J. Lobón-Cerviá & C. Granado-Lorencio. 2005. Peces de la cuenca del río Amazonas en Colombia: Región de Leticia. Biota Colombiana 6 (2): 191-210.		Lista de especies de peces de agua dulce de Colombia
urn:lsid:zoobank.org:act:A03068D1-44D8-4F26-959D-DA5F8C2E5AC8	Hemigrammus melanochrous	Fowler, 1913	Animalia | Chordata | Osteichthyes | Actinopterygii | Actinopteri | Neopterygii | Teleostei | Osteoglossocephalai | Clupeocephala | Otomorpha | Ostariophysi | Otophysa | Characiphysae | Characiformes | Characoidei | Characoidea | Characidae | Pristellinae | Hemigrammus	Animalia	Chordata	Osteichthyes	Actinopterygii	Actinopteri	Neopterygii	Teleostei	Osteoglossocephalai	Clupeocephala	Otomorpha	Ostariophysi		Otophysa					Characiphysae	Characiformes	Characoidei	Characoidea	Characidae	Pristellinae			Hemigrammus		melanochrous					Amazonas					Correa, S.B 2003. Icthyofauna of lago Taraira, lower rio Apaporis system, Colombian Amazon. Dahlia, 6: 59-68		Lista de especies de peces de agua dulce de Colombia
urn:lsid:zoobank.org:act:A14AE0B7-859F-45D3-A843-8A3A66CBD19E	Hemigrammus micropterus	Meek, 1907	Animalia | Chordata | Osteichthyes | Actinopterygii | Actinopteri | Neopterygii | Teleostei | Osteoglossocephalai | Clupeocephala | Otomorpha | Ostariophysi | Otophysa | Characiphysae | Characiformes | Characoidei | Characoidea | Characidae | Pristellinae | Hemigrammus	Animalia	Chordata	Osteichthyes	Actinopterygii	Actinopteri	Neopterygii	Teleostei	Osteoglossocephalai	Clupeocephala	Otomorpha	Ostariophysi		Otophysa					Characiphysae	Characiformes	Characoidei	Characoidea	Characidae	Pristellinae			Hemigrammus		micropterus					Orinoco		UseValue: Ornamental			Maldonado-Ocampo, J. A., M. Lugo, J.D. Bogotá-Gregory, C.A. Lasso, L. Vásquez, J.S, Usma, D.C. Taphorn, F. Provenzano Rizzi. 2006. Peces del río Tomo, cuenca del Orinoco, Colombia. Biota colombiana 7 (1): 113-128.		Lista de especies de peces de agua dulce de Colombia
urn:lsid:zoobank.org:act:5ED6DAFF-AF48-4365-BE1A-C7BEAC8F1B69	Hemigrammus microstomus	Durbin, 1918	Animalia | Chordata | Osteichthyes | Actinopterygii | Actinopteri | Neopterygii | Teleostei | Osteoglossocephalai | Clupeocephala | Otomorpha | Ostariophysi | Otophysa | Characiphysae | Characiformes | Characoidei | Characoidea | Characidae | Pristellinae | Hemigrammus	Animalia	Chordata	Osteichthyes	Actinopterygii	Actinopteri	Neopterygii	Teleostei	Osteoglossocephalai	Clupeocephala	Otomorpha	Ostariophysi		Otophysa					Characiphysae	Characiformes	Characoidei	Characoidea	Characidae	Pristellinae			Hemigrammus		microstomus					Amazonas | Orinoco					Bogotá-Gregory, J. D. & J.A. Maldonado-Ocampo, J. A. 2006. Peces de la zona hidrogeográfica de la Amazonia, Colombia. Biota Colombiana 7 (1): 55-94. | Cala, P. 1977. Los peces de la Orinoquía colombiana, Lista preliminar anotada. Lozanía (Acta Zoológica Colombiana) 24: 1-21.	IAvH-P 2605 | IICN-MHN 4273	Lista de especies de peces de agua dulce de Colombia
urn:lsid:zoobank.org:act:9910D176-279D-4BCE-AE83-0F6FC26340CB	Hemigrammus newboldi	(Fernández-Yépez, 1949)	Animalia | Chordata | Osteichthyes | Actinopterygii | Actinopteri | Neopterygii | Teleostei | Osteoglossocephalai | Clupeocephala | Otomorpha | Ostariophysi | Otophysa | Characiphysae | Characiformes | Characoidei | Characoidea | Characidae | Pristellinae | Hemigrammus	Animalia	Chordata	Osteichthyes	Actinopterygii	Actinopteri	Neopterygii	Teleostei	Osteoglossocephalai	Clupeocephala	Otomorpha	Ostariophysi		Otophysa					Characiphysae	Characiformes	Characoidei	Characoidea	Characidae	Pristellinae			Hemigrammus		newboldi					Amazonas | Orinoco					Maldonado-Ocampo, J.A. 2001. Peces del área de confluencia de los ríos Meta, Bita y Orinoco en el municipio de puerto carreño vichada - Colombia. Dahlia 4:61-74.	CZUT-IC 7204, 7250, 14763	Lista de especies de peces de agua dulce de Colombia
urn:lsid:zoobank.org:act:9A65B299-45FF-45CA-9208-5176F7286C8E	Hemigrammus ocellifer	(Steindachner, 1882)	Animalia | Chordata | Osteichthyes | Actinopterygii | Actinopteri | Neopterygii | Teleostei | Osteoglossocephalai | Clupeocephala | Otomorpha | Ostariophysi | Otophysa | Characiphysae | Characiformes | Characoidei | Characoidea | Characidae | Pristellinae | Hemigrammus	Animalia	Chordata	Osteichthyes	Actinopterygii	Actinopteri	Neopterygii	Teleostei	Osteoglossocephalai	Clupeocephala	Otomorpha	Ostariophysi		Otophysa					Characiphysae	Characiformes	Characoidei	Characoidea	Characidae	Pristellinae			Hemigrammus		ocellifer					Amazonas					Mojica, J. I. 1999. Lista preliminar de las especies de peces Dulceacuícolas de Colombia. Revista Academia Colombiana de Ciencias 23 (Suplemento especial): 547-566.	CIACOL 2327, CZUT-IC 18072	Lista de especies de peces de agua dulce de Colombia
urn:lsid:zoobank.org:act:B8F3556C-DC96-424E-97BA-1AB6AEB6CCC9	Hemigrammus pretoensis	Géry, 1965	Animalia | Chordata | Osteichthyes | Actinopterygii | Actinopteri | Neopterygii | Teleostei | Osteoglossocephalai | Clupeocephala | Otomorpha | Ostariophysi | Otophysa | Characiphysae | Characiformes | Characoidei | Characoidea | Characidae | Pristellinae | Hemigrammus	Animalia	Chordata	Osteichthyes	Actinopterygii	Actinopteri	Neopterygii	Teleostei	Osteoglossocephalai	Clupeocephala	Otomorpha	Ostariophysi		Otophysa					Characiphysae	Characiformes	Characoidei	Characoidea	Characidae	Pristellinae			Hemigrammus		pretoensis					Amazonas					Bogotá-Gregory, J. D., & Maldonado-Ocampo, J. A. 2006. Peces de la zona hidrogeográfica de la Amazonia, Colombia. Biota Colombiana 7 (1): 55-94.	USNM 216881 | ICN-MHN: 16850-16851	Lista de especies de peces de agua dulce de Colombia
urn:lsid:zoobank.org:act:BB1581DF-A4B2-47FC-A621-5860E90C5C72	Hemigrammus pulcher	Ladiges, 1938	Animalia | Chordata | Osteichthyes | Actinopterygii | Actinopteri | Neopterygii | Teleostei | Osteoglossocephalai | Clupeocephala | Otomorpha | Ostariophysi | Otophysa | Characiphysae | Characiformes | Characoidei | Characoidea | Characidae | Pristellinae | Hemigrammus	Animalia	Chordata	Osteichthyes	Actinopterygii	Actinopteri	Neopterygii	Teleostei	Osteoglossocephalai	Clupeocephala	Otomorpha	Ostariophysi		Otophysa					Characiphysae	Characiformes	Characoidei	Characoidea	Characidae	Pristellinae			Hemigrammus		pulcher					Amazonas		UseValue: Ornamental			Mojica, J. I., G. Galvis, F. Arbeláez, M. Santos, S. Vejarano, E. Prieto-Piraquive, M. Arce, P. Sánchez-Duarte, C. Castellanos, A. Gutiérrez, S.R. Duque, J. Lobón-Cerviá & C. Granado-Lorencio. 2005. Peces de la cuenca del río Amazonas en Colombia: Región de Leticia. Biota Colombiana 6 (2): 191-210.		Lista de especies de peces de agua dulce de Colombia
urn:lsid:zoobank.org:act:C0A21FB3-5236-4A68-8B21-0D999ACB0818	Hemigrammus rhodostomus	Ahl, 1924	Animalia | Chordata | Osteichthyes | Actinopterygii | Actinopteri | Neopterygii | Teleostei | Osteoglossocephalai | Clupeocephala | Otomorpha | Ostariophysi | Otophysa | Characiphysae | Characiformes | Characoidei | Characoidea | Characidae | Pristellinae | Hemigrammus	Animalia	Chordata	Osteichthyes	Actinopterygii	Actinopteri	Neopterygii	Teleostei	Osteoglossocephalai	Clupeocephala	Otomorpha	Ostariophysi		Otophysa					Characiphysae	Characiformes	Characoidei	Characoidea	Characidae	Pristellinae			Hemigrammus		rhodostomus					Amazonas | Orinoco		UseValue: Ornamental			Galvis, G., R. Sánchez, L. Mesa, Y. López, M.A. Gutiérrez, A.Gutiérrez, M.C. Leyva, C. Castellanos. 2007. Peces de la Amazonia colombiana con énfasis en especies de interés ornamental. Eds. A. I. Sanabria-Ochoa, P. Victoria-Daza, I. C. Beltran. Ministerio de Agricultura y Desarrollo Rural, INCODER, Universidad Nacional de Colombia - Departamento de Biología - Instituto de Ciencias Naturales, Inst…		Lista de especies de peces de agua dulce de Colombia
urn:lsid:catalogueoflife.org:taxon:15d7d19a-d35f-11e6-9d3f-bc764e092680:col20170428	Hemigrammus rubrostriatus	Zarske, 2015	Animalia | Chordata | Osteichthyes | Actinopterygii | Actinopteri | Neopterygii | Teleostei | Osteoglossocephalai | Clupeocephala | Otomorpha | Ostariophysi | Otophysa | Characiphysae | Characiformes | Characoidei | Characoidea | Characidae | Pristellinae | Hemigrammus	Animalia	Chordata	Osteichthyes	Actinopterygii	Actinopteri	Neopterygii	Teleostei	Osteoglossocephalai	Clupeocephala	Otomorpha	Ostariophysi		Otophysa					Characiphysae	Characiformes	Characoidei	Characoidea	Characidae	Pristellinae			Hemigrammus		rubrostriatus	Colombia, límite con Venezuela.			Endemic to: Colombia	Orinoco		UseValue: Ornamental		Zarske, A. 2015. Hemigrammus rubrostriatus spec. nov. - ein neuer Salmler aus Kolumbien und evalidierung von Hemigrammus falsus Meinken, 1958 (Teleostei: Ostariophysi: Characidae). Vertebrate Zoology 65 (1): 3-14.			Lista de especies de peces de agua dulce de Colombia
urn:lsid:zoobank.org:act:4CF73419-3E52-4420-BDF0-5F942356C5BB	Hemigrammus schmardae	(Steindachner, 1882)	Animalia | Chordata | Osteichthyes | Actinopterygii | Actinopteri | Neopterygii | Teleostei | Osteoglossocephalai | Clupeocephala | Otomorpha | Ostariophysi | Otophysa | Characiphysae | Characiformes | Characoidei | Characoidea | Characidae | Pristellinae | Hemigrammus	Animalia	Chordata	Osteichthyes	Actinopterygii	Actinopteri	Neopterygii	Teleostei	Osteoglossocephalai	Clupeocephala	Otomorpha	Ostariophysi		Otophysa					Characiphysae	Characiformes	Characoidei	Characoidea	Characidae	Pristellinae			Hemigrammus		schmardae					Amazonas | Orinoco					Arbeláez, F., G. Gálvis, J.I. Mojica & S. Duque. 2004. Composition and richness of the ichthyofauna in a terra firme forest streams of the Colombian Amazonia. Amazoniana XVIII (1/2): 95-107. | Maldonado-Ocampo, J. A., M. Lugo, J.D. Bogotá-Gregory, C.A. Lasso, L. Vásquez, J.S, Usma, D.C. Taphorn, F. Provenzano Rizzi. 2006. Peces del río Tomo, cuenca del Orinoco, Colombia. Biota colombiana 7 (1): 1…		Lista de especies de peces de agua dulce de Colombia
urn:lsid:zoobank.org:act:8CB47F45-6E97-4525-B2C9-B6E721B86725	Hemigrammus stictus	(Durbin, 1909)	Animalia | Chordata | Osteichthyes | Actinopterygii | Actinopteri | Neopterygii | Teleostei | Osteoglossocephalai | Clupeocephala | Otomorpha | Ostariophysi | Otophysa | Characiphysae | Characiformes | Characoidei | Characoidea | Characidae | Pristellinae | Hemigrammus	Animalia	Chordata	Osteichthyes	Actinopterygii	Actinopteri	Neopterygii	Teleostei	Osteoglossocephalai	Clupeocephala	Otomorpha	Ostariophysi		Otophysa					Characiphysae	Characiformes	Characoidei	Characoidea	Characidae	Pristellinae			Hemigrammus		stictus					Orinoco		UseValue: Ornamental			Cala, P. 1977. Los peces de la Orinoquía colombiana, Lista preliminar anotada. Lozanía (Acta Zoológica Colombiana) 24: 1-21		Lista de especies de peces de agua dulce de Colombia
urn:lsid:zoobank.org:act:B763A08B-B829-43AB-AC6A-FFED98EB2C59	Hemigrammus unilineatus	(Gill, 1858)	Animalia | Chordata | Osteichthyes | Actinopterygii | Actinopteri | Neopterygii | Teleostei | Osteoglossocephalai | Clupeocephala | Otomorpha | Ostariophysi | Otophysa | Characiphysae | Characiformes | Characoidei | Characoidea | Characidae | Pristellinae | Hemigrammus	Animalia	Chordata	Osteichthyes	Actinopterygii	Actinopteri	Neopterygii	Teleostei	Osteoglossocephalai	Clupeocephala	Otomorpha	Ostariophysi		Otophysa					Characiphysae	Characiformes	Characoidei	Characoidea	Characidae	Pristellinae			Hemigrammus		unilineatus					Amazonas | Orinoco		UseValue: Ornamental			Galvis, G., R. Sánchez, L. Mesa, Y. López, M.A. Gutiérrez, A.Gutiérrez, M.C. Leyva, C. Castellanos. 2007. Peces de la Amazonia colombiana con énfasis en especies de interés ornamental. Eds. A. I. Sanabria-Ochoa, P. Victoria-Daza, I. C. Beltran. Ministerio de Agricultura y Desarrollo Rural, INCODER, Universidad Nacional de Colombia - Departamento de Biología - Instituto de Ciencias Naturales, Inst…		Lista de especies de peces de agua dulce de Colombia
urn:lsid:zoobank.org:act:78AABD7C-83A6-4A75-8A1A-C75F2580917C	Hemigrammus vorderwinkleri	Géry, 1963	Animalia | Chordata | Osteichthyes | Actinopterygii | Actinopteri | Neopterygii | Teleostei | Osteoglossocephalai | Clupeocephala | Otomorpha | Ostariophysi | Otophysa | Characiphysae | Characiformes | Characoidei | Characoidea | Characidae | Pristellinae | Hemigrammus	Animalia	Chordata	Osteichthyes	Actinopterygii	Actinopteri	Neopterygii	Teleostei	Osteoglossocephalai	Clupeocephala	Otomorpha	Ostariophysi		Otophysa					Characiphysae	Characiformes	Characoidei	Characoidea	Characidae	Pristellinae			Hemigrammus		vorderwinkleri					Amazonas | Orinoco					Correa, S.B. 2003. Icthyofauna of lago Taraira, lower rio Apaporis system, Colombian Amazon. Dahlia 6: 59-68. | Maldonado-Ocampo, J. A., M. Lugo, J.D. Bogotá-Gregory, C.A. Lasso, L. Vásquez, J.S, Usma, D.C. Taphorn, F. Provenzano Rizzi. 2006. Peces del río Tomo, cuenca del Orinoco, Colombia. Biota colombiana 7 (1): 113-128.		Lista de especies de peces de agua dulce de Colombia
urn:lsid:catalogueoflife.org:taxon:15f8688e-d35f-11e6-9d3f-bc764e092680:col20170428	Hemigrammus yinyang	Lima & Sousa, 2009	Animalia | Chordata | Osteichthyes | Actinopterygii | Actinopteri | Neopterygii | Teleostei | Osteoglossocephalai | Clupeocephala | Otomorpha | Ostariophysi | Otophysa | Characiphysae | Characiformes | Characoidei | Characoidea | Characidae | Pristellinae | Hemigrammus	Animalia	Chordata	Osteichthyes	Actinopterygii	Actinopteri	Neopterygii	Teleostei	Osteoglossocephalai	Clupeocephala	Otomorpha	Ostariophysi		Otophysa					Characiphysae	Characiformes	Characoidei	Characoidea	Characidae	Pristellinae			Hemigrammus		yinyang					Amazonas						CZUT-IC 4323, 4467, 4553, 4857, MPUJ 12525, 12623-12631	Lista de especies de peces de agua dulce de Colombia
urn:lsid:catalogueoflife.org:taxon:15f65f9d-d35f-11e6-9d3f-bc764e092680:col20170428	Hyphessobrycon acaciae	García-Alzate, Román-Valencia & Prada-Pedreros, 2010	Animalia | Chordata | Osteichthyes | Actinopterygii | Actinopteri | Neopterygii | Teleostei | Osteoglossocephalai | Clupeocephala | Otomorpha | Ostariophysi | Otophysa | Characiphysae | Characiformes | Characoidei | Characoidea | Characidae | Pristellinae | Hyphessobrycon	Animalia	Chordata	Osteichthyes	Actinopterygii	Actinopteri	Neopterygii	Teleostei	Osteoglossocephalai	Clupeocephala	Otomorpha	Ostariophysi		Otophysa					Characiphysae	Characiformes	Characoidei	Characoidea	Characidae	Pristellinae			Hyphessobrycon		acaciae	Colombia, Meta, Puerto López, Morichal del estero, ca. 4°04'N, 72°57'W.			Endemic to: Colombia	Orinoco				García-Alzate, C. A., C. Román-Valencia & S. Prada-Pedreros. 2010. Three new species of Hyphessobrycon group heterorhabdus (Teleostei: Characiformes: Characidae) and key to species from the Orinoco river basin. Caldasia 32 (2): 443-461.		MPUJ 5683, 393 | IUQ 2795, 2433, 2492, 2793	Lista de especies de peces de agua dulce de Colombia
urn:lsid:zoobank.org:act:CDA13B22-AEFD-4CA7-A5CC-B66878890BF1	Hyphessobrycon agulha	Fowler, 1913	Animalia | Chordata | Osteichthyes | Actinopterygii | Actinopteri | Neopterygii | Teleostei | Osteoglossocephalai | Clupeocephala | Otomorpha | Ostariophysi | Otophysa | Characiphysae | Characiformes | Characoidei | Characoidea | Characidae | Pristellinae | Hyphessobrycon	Animalia	Chordata	Osteichthyes	Actinopterygii	Actinopteri	Neopterygii	Teleostei	Osteoglossocephalai	Clupeocephala	Otomorpha	Ostariophysi		Otophysa					Characiphysae	Characiformes	Characoidei	Characoidea	Characidae	Pristellinae			Hyphessobrycon		agulha					Amazonas					Bogotá-Gregory, J. D., & Maldonado-Ocampo, J. A. 2006. Peces de la zona hidrogeográfica de la Amazonia, Colombia. Biota Colombiana 7 (1): 55-94.	IAvH-P 8331-8332, 8334, 8336-8344, 8346-8350, 8728, 8794, 8888, 8919, 8941, 8953, 8973, 8989, 9012, 9025, 9046, 9071, 9096, 9121, 9407, 11175-11178	Lista de especies de peces de agua dulce de Colombia
urn:lsid:catalogueoflife.org:taxon:15f9552c-d35f-11e6-9d3f-bc764e092680:col20170428	Hyphessobrycon amaronensis	García-Alzate, Román-Valencia & Taphorn, 2010	Animalia | Chordata | Osteichthyes | Actinopterygii | Actinopteri | Neopterygii | Teleostei | Osteoglossocephalai | Clupeocephala | Otomorpha | Ostariophysi | Otophysa | Characiphysae | Characiformes | Characoidei | Characoidea | Characidae | Pristellinae | Hyphessobrycon	Animalia	Chordata	Osteichthyes	Actinopterygii	Actinopteri	Neopterygii	Teleostei	Osteoglossocephalai	Clupeocephala	Otomorpha	Ostariophysi		Otophysa					Characiphysae	Characiformes	Characoidei	Characoidea	Characidae	Pristellinae			Hyphessobrycon		amaronensis	Colombia, Putumayo, Puerto Leguizama, Amazonia, tributary of Río Putumayo, Caño Amaron, 0°11°02'S, 74°53'14"W.			Endemic to: Colombia	Amazonas				García-Alzate, C. A., C. Román-Valencia & D.C. Taphorn. 2010. Two new species of Hyphessobrycon (Pisces: Characiformes: Characidae) from Putumayo River, with keys to the Colombian Hyphessobrycon heterorhabdus-group species. Brenesia 70: 22-46		IUQ 2286	Lista de especies de peces de agua dulce de Colombia
urn:lsid:zoobank.org:act:F26583D5-C299-429A-995F-316AE6AE6D96	Hyphessobrycon bentosi	Durbin, 1908	Animalia | Chordata | Osteichthyes | Actinopterygii | Actinopteri | Neopterygii | Teleostei | Osteoglossocephalai | Clupeocephala | Otomorpha | Ostariophysi | Otophysa | Characiphysae | Characiformes | Characoidei | Characoidea | Characidae | Pristellinae | Hyphessobrycon	Animalia	Chordata	Osteichthyes	Actinopterygii	Actinopteri	Neopterygii	Teleostei	Osteoglossocephalai	Clupeocephala	Otomorpha	Ostariophysi		Otophysa					Characiphysae	Characiformes	Characoidei	Characoidea	Characidae	Pristellinae			Hyphessobrycon		bentosi					Amazonas		UseValue: Ornamental			Bogotá-Gregory, J. D., & Maldonado-Ocampo, J. A. 2005. La colección de peces del Instituto de Investigación de Recursos Biológicos Alexander von Humboldt. Nuevos registros y representatividad. Parte II: Amazonia. Dahlia (8): 61-69.		Lista de especies de peces de agua dulce de Colombia
urn:lsid:catalogueoflife.org:taxon:15e69003-d35f-11e6-9d3f-bc764e092680:col20170428	Hyphessobrycon chocoensis	García-Alzate, Román-Valencia & Taphorn, 2013	Animalia | Chordata | Osteichthyes | Actinopterygii | Actinopteri | Neopterygii | Teleostei | Osteoglossocephalai | Clupeocephala | Otomorpha | Ostariophysi | Otophysa | Characiphysae | Characiformes | Characoidei | Characoidea | Characidae | Pristellinae | Hyphessobrycon	Animalia	Chordata	Osteichthyes	Actinopterygii	Actinopteri	Neopterygii	Teleostei	Osteoglossocephalai	Clupeocephala	Otomorpha	Ostariophysi		Otophysa					Characiphysae	Characiformes	Characoidei	Characoidea	Characidae	Pristellinae			Hyphessobrycon		chocoensis	Colombia, Nariño, Barbacoas, afluente del río Quigualpí, Quebrada la Tundera, 1°39'39"N, 78°09'04"W, elevation 45 meters.			Endemic to: Colombia	Pacífico				García-Alzate, C. A., C. Román-Valencia & D.C Taphorn. 2013. Una nueva especie de Hyphessobrycon (Characiformes: Characidae) de la cuenca del río Telembí, vertiente sur del Pacífico, Colombia. Revista de Biologia Tropical 61 (1): 181-192.		IUQ 3035 | AUM 55075 | IUQ 2274, 2275, 3036, 3044	Lista de especies de peces de agua dulce de Colombia
urn:lsid:zoobank.org:act:785E0F91-14AF-4DB3-9B51-DFF9309D6624	Hyphessobrycon columbianus	Zarske & Géry, 2002	Animalia | Chordata | Osteichthyes | Actinopterygii | Actinopteri | Neopterygii | Teleostei | Osteoglossocephalai | Clupeocephala | Otomorpha | Ostariophysi | Otophysa | Characiphysae | Characiformes | Characoidei | Characoidea | Characidae | Pristellinae | Hyphessobrycon	Animalia	Chordata	Osteichthyes	Actinopterygii	Actinopteri	Neopterygii	Teleostei	Osteoglossocephalai	Clupeocephala	Otomorpha	Ostariophysi		Otophysa					Characiphysae	Characiformes	Characoidei	Characoidea	Characidae	Pristellinae			Hyphessobrycon		columbianus	Colombia, Acandi, about 6 kilometers downstream from Acandi, Atlantic coast, Darien, entry of the Rio Acandi, small stream (Kolumbien, Darien, kleiner Bach etwa 6 km flus-saufwärts von Acandi, Einzugsgebiet des Rio Acandi, Atlan-tikküste).			Endemic to: Colombia	Caribe				Zarske, A. & Géry, J. 2002. Der Blaurote Kolumbien-Salmler. Hyphessobrycon columbianus n. sp. - ein neuer Salmler (Teleostei, Characiformes, Characidae) aus dem kolumbianischen Darien. Das Aquarium: Monatsmagazin für Vivaristik, Bornheim, 36 (391): 22-30.		MTDF 25497, 25498	Lista de especies de peces de agua dulce de Colombia
urn:lsid:zoobank.org:act:00F7E8A8-4F2E-467B-AD9E-28575F5BF069	Hyphessobrycon condotensis	Regan, 1913	Animalia | Chordata | Osteichthyes | Actinopterygii | Actinopteri | Neopterygii | Teleostei | Osteoglossocephalai | Clupeocephala | Otomorpha | Ostariophysi | Otophysa | Characiphysae | Characiformes | Characoidei | Characoidea | Characidae | Pristellinae | Hyphessobrycon	Animalia	Chordata	Osteichthyes	Actinopterygii	Actinopteri	Neopterygii	Teleostei	Osteoglossocephalai	Clupeocephala	Otomorpha	Ostariophysi		Otophysa					Characiphysae	Characiformes	Characoidei	Characoidea	Characidae	Pristellinae			Hyphessobrycon		condotensis	Colombia, Rio Condoto and the Rio San Juan.			Endemic to: Colombia	Pacífico				Regan, C. T. 1913. The fishes of the San Juan River, Colombia. Annals and Magazine of Natural History, 12 (71): 462-473.		BMNH 1913.10.1.19-21	Lista de especies de peces de agua dulce de Colombia
urn:lsid:zoobank.org:act:AC0E79B1-D897-4782-87D8-4E831E24E59F	Hyphessobrycon copelandi	Durbin, 1908	Animalia | Chordata | Osteichthyes | Actinopterygii | Actinopteri | Neopterygii | Teleostei | Osteoglossocephalai | Clupeocephala | Otomorpha | Ostariophysi | Otophysa | Characiphysae | Characiformes | Characoidei | Characoidea | Characidae | Pristellinae | Hyphessobrycon	Animalia	Chordata	Osteichthyes	Actinopterygii	Actinopteri	Neopterygii	Teleostei	Osteoglossocephalai	Clupeocephala	Otomorpha	Ostariophysi		Otophysa					Characiphysae	Characiformes	Characoidei	Characoidea	Characidae	Pristellinae			Hyphessobrycon		copelandi					Amazonas		UseValue: Ornamental			Mojica, J. I., G. Galvis, F. Arbeláez, M. Santos, S. Vejarano, E. Prieto-Piraquive, M. Arce, P. Sánchez-Duarte, C. Castellanos, A. Gutiérrez, S.R. Duque, J. Lobón-Cerviá & C. Granado-Lorencio. 2005. Peces de la cuenca del río Amazonas en Colombia: Región de Leticia. Biota Colombiana 6 (2): 191-210.		Lista de especies de peces de agua dulce de Colombia
urn:lsid:zoobank.org:act:69C8B15C-C9CB-48FF-8EF6-4268C9EBC020	Hyphessobrycon diancistrus	Weitzman, 1977	Animalia | Chordata | Osteichthyes | Actinopterygii | Actinopteri | Neopterygii | Teleostei | Osteoglossocephalai | Clupeocephala | Otomorpha | Ostariophysi | Otophysa | Characiphysae | Characiformes | Characoidei | Characoidea | Characidae | Pristellinae | Hyphessobrycon	Animalia	Chordata	Osteichthyes	Actinopterygii	Actinopteri	Neopterygii	Teleostei	Osteoglossocephalai	Clupeocephala	Otomorpha	Ostariophysi		Otophysa					Characiphysae	Characiformes	Characoidei	Characoidea	Characidae	Pristellinae			Hyphessobrycon		diancistrus					Orinoco				Weitzman, S. H. 1977. A new species of characoid fish Hyphessobrycon diancistrus, from the Rio Vichada River drainage, Colombia, South America (Teleostei: Characidae). Proceedings of the Biological Society of Washington 90 (2): 348-357.		USNM 216607, 216606 | BMNH 1977.1.12.1-2 | MZUSP 13179-80	Lista de especies de peces de agua dulce de Colombia
urn:lsid:catalogueoflife.org:taxon:1556c578-5e17-11e7-8cee-bc764e092680:col20170703	Hyphessobrycon dorsalis	Zarske, 2014	Animalia | Chordata | Osteichthyes | Actinopterygii | Actinopteri | Neopterygii | Teleostei | Osteoglossocephalai | Clupeocephala | Otomorpha | Ostariophysi | Otophysa | Characiphysae | Characiformes | Characoidei | Characoidea | Characidae | Pristellinae | Hyphessobrycon	Animalia	Chordata	Osteichthyes	Actinopterygii	Actinopteri	Neopterygii	Teleostei	Osteoglossocephalai	Clupeocephala	Otomorpha	Ostariophysi		Otophysa					Characiphysae	Characiformes	Characoidei	Characoidea	Characidae	Pristellinae			Hyphessobrycon		dorsalis					Orinoco						IAvH-P 1032, 2315	Lista de especies de peces de agua dulce de Colombia
urn:lsid:zoobank.org:act:174B2C51-1154-4098-B80E-B88E3287CD17	Hyphessobrycon epicharis	Weitzman & Palmer, 1997	Animalia | Chordata | Osteichthyes | Actinopterygii | Actinopteri | Neopterygii | Teleostei | Osteoglossocephalai | Clupeocephala | Otomorpha | Ostariophysi | Otophysa | Characiphysae | Characiformes | Characoidei | Characoidea | Characidae | Pristellinae | Hyphessobrycon	Animalia	Chordata	Osteichthyes	Actinopterygii	Actinopteri	Neopterygii	Teleostei	Osteoglossocephalai	Clupeocephala	Otomorpha	Ostariophysi		Otophysa					Characiphysae	Characiformes	Characoidei	Characoidea	Characidae	Pristellinae			Hyphessobrycon		epicharis					Amazonas						CZUT-IC 4171, 5098	Lista de especies de peces de agua dulce de Colombia
urn:lsid:zoobank.org:act:AB3A9F6C-3BFC-47F8-A83F-997E340089ED	Hyphessobrycon erythrostigma	(Fowler, 1943)	Animalia | Chordata | Osteichthyes | Actinopterygii | Actinopteri | Neopterygii | Teleostei | Osteoglossocephalai | Clupeocephala | Otomorpha | Ostariophysi | Otophysa | Characiphysae | Characiformes | Characoidei | Characoidea | Characidae | Pristellinae | Hyphessobrycon	Animalia	Chordata	Osteichthyes	Actinopterygii	Actinopteri	Neopterygii	Teleostei	Osteoglossocephalai	Clupeocephala	Otomorpha	Ostariophysi		Otophysa					Characiphysae	Characiformes	Characoidei	Characoidea	Characidae	Pristellinae			Hyphessobrycon		erythrostigma					Amazonas		UseValue: Ornamental			Weitzman, S. H. & L. Palmer.1997. A new species of Hyphessobrycon (Teleostei: Characidae) from the Neblina region of Venezuela and Brazil, with comments on the putative 'rosy tetra clade'. Ichthyological Exploration of Freshwaters 7 (3): 209-242.		Lista de especies de peces de agua dulce de Colombia
urn:lsid:zoobank.org:act:53D3B3EF-C551-4954-975F-BF104038454E	Hyphessobrycon gracilior	Géry, 1964	Animalia | Chordata | Osteichthyes | Actinopterygii | Actinopteri | Neopterygii | Teleostei | Osteoglossocephalai | Clupeocephala | Otomorpha | Ostariophysi | Otophysa | Characiphysae | Characiformes | Characoidei | Characoidea | Characidae | Pristellinae | Hyphessobrycon	Animalia	Chordata	Osteichthyes	Actinopterygii	Actinopteri	Neopterygii	Teleostei	Osteoglossocephalai	Clupeocephala	Otomorpha	Ostariophysi		Otophysa					Characiphysae	Characiformes	Characoidei	Characoidea	Characidae	Pristellinae			Hyphessobrycon		gracilior					Amazonas		UseValue: Ornamental			Bogotá-Gregory, J. D., & Maldonado-Ocampo, J. A. 2006. Peces de la zona hidrogeográfica de la Amazonia, Colombia. Biota Colombiana 7 (1): 55-94.	ICN-MHN 4277	Lista de especies de peces de agua dulce de Colombia
urn:lsid:zoobank.org:act:E07BD7F3-E6B0-4552-B24F-FC6315C3D333	Hyphessobrycon heterorhabdus	(Ulrey, 1894)	Animalia | Chordata | Osteichthyes | Actinopterygii | Actinopteri | Neopterygii | Teleostei | Osteoglossocephalai | Clupeocephala | Otomorpha | Ostariophysi | Otophysa | Characiphysae | Characiformes | Characoidei | Characoidea | Characidae | Pristellinae | Hyphessobrycon	Animalia	Chordata	Osteichthyes	Actinopterygii	Actinopteri	Neopterygii	Teleostei	Osteoglossocephalai	Clupeocephala	Otomorpha	Ostariophysi		Otophysa					Characiphysae	Characiformes	Characoidei	Characoidea	Characidae	Pristellinae			Hyphessobrycon		heterorhabdus					Amazonas		UseValue: Ornamental			García-Alzate C.A., C. Román-Valencia & D.C. Taphorn. 2008. Hyphessobrycon oritoensis (Characiformes: Characidae), a new species from the Putumayo River drainage, Colombian Amazon. Zootaxa 1813: 42-50.		Lista de especies de peces de agua dulce de Colombia
urn:lsid:zoobank.org:act:B648B8AE-BE21-44B9-A5A5-D2BD5CEF9EE	Hyphessobrycon klausanni	García-Alzate, Urbano-Bonilla & Taphorn, 2017	Animalia | Chordata | Osteichthyes | Actinopterygii | Actinopteri | Neopterygii | Teleostei | Osteoglossocephalai | Clupeocephala | Otomorpha | Ostariophysi | Otophysa | Characiphysae | Characiformes | Characoidei | Characoidea | Characidae | Pristellinae | Hyphessobrycon	Animalia	Chordata	Osteichthyes	Actinopterygii	Actinopteri	Neopterygii	Teleostei	Osteoglossocephalai	Clupeocephala	Otomorpha	Ostariophysi		Otophysa					Characiphysae	Characiformes	Characoidei	Characoidea	Characidae	Pristellinae			Hyphessobrycon		klausanni	Colombia, Meta, Mapiripán, upper Guaviare River drainage, Caño Claro, 03°07'05.1"N; 72°30'14.8"W, 209 m asl			Endemic to: Colombia	Orinoco				García-Alzate, C.A., A. Urbano-Bonilla, D. C. Taphorn. 2017. A new species of Hyphessobrycon (Characiformes, Characidae) from the upper Guaviare River, Orinoco River Basin, Colombia. ZooKeys 668: 123-138.			Lista de especies de peces de agua dulce de Colombia
urn:lsid:zoobank.org:act:4557D123-A7B3-4015-9919-D625F9FD3548	Hyphessobrycon loretoensis	Ladiges, 1938	Animalia | Chordata | Osteichthyes | Actinopterygii | Actinopteri | Neopterygii | Teleostei | Osteoglossocephalai | Clupeocephala | Otomorpha | Ostariophysi | Otophysa | Characiphysae | Characiformes | Characoidei | Characoidea | Characidae | Pristellinae | Hyphessobrycon	Animalia	Chordata	Osteichthyes	Actinopterygii	Actinopteri	Neopterygii	Teleostei	Osteoglossocephalai	Clupeocephala	Otomorpha	Ostariophysi		Otophysa					Characiphysae	Characiformes	Characoidei	Characoidea	Characidae	Pristellinae			Hyphessobrycon		loretoensis					Amazonas		UseValue: Ornamental				ICN-MHN 16814, 16846-16848	Lista de especies de peces de agua dulce de Colombia
urn:lsid:catalogueoflife.org:taxon:15f6656d-d35f-11e6-9d3f-bc764e092680:col20170428	Hyphessobrycon mavro	García-Alzate, Román-Valencia & Prada-Pedreros, 2010	Animalia | Chordata | Osteichthyes | Actinopterygii | Actinopteri | Neopterygii | Teleostei | Osteoglossocephalai | Clupeocephala | Otomorpha | Ostariophysi | Otophysa | Characiphysae | Characiformes | Characoidei | Characoidea | Characidae | Pristellinae | Hyphessobrycon	Animalia	Chordata	Osteichthyes	Actinopterygii	Actinopteri	Neopterygii	Teleostei	Osteoglossocephalai	Clupeocephala	Otomorpha	Ostariophysi		Otophysa					Characiphysae	Characiformes	Characoidei	Characoidea	Characidae	Pristellinae			Hyphessobrycon		mavro	Colombia, Vichada, Puerto Carreño, affuent of the Orinico River, Caño Payara, ca. 6°12'N, 62°28'W.			Endemic to: Colombia	Orinoco				García-Alzate, C. A., C. Román-Valencia & S. Prada-Pedreros. 2010. Three new species of Hyphessobrycon group heterorhabdus (Teleostei: Characiformes: Characidae) and key to species from the Orinoco river basin. Caldasia 32 (2): 443-461.		IUQ 2791, 1964 | IMCN 3751	Lista de especies de peces de agua dulce de Colombia
urn:lsid:zoobank.org:act:CBC8A2CF-4844-434B-B169-AB55213EB747	Hyphessobrycon melazonatus	Durbin, 1908	Animalia | Chordata | Osteichthyes | Actinopterygii | Actinopteri | Neopterygii | Teleostei | Osteoglossocephalai | Clupeocephala | Otomorpha | Ostariophysi | Otophysa | Characiphysae | Characiformes | Characoidei | Characoidea | Characidae | Pristellinae | Hyphessobrycon	Animalia	Chordata	Osteichthyes	Actinopterygii	Actinopteri	Neopterygii	Teleostei	Osteoglossocephalai	Clupeocephala	Otomorpha	Ostariophysi		Otophysa					Characiphysae	Characiformes	Characoidei	Characoidea	Characidae	Pristellinae			Hyphessobrycon		melazonatus					Amazonas		UseValue: Ornamental			Castro, D. & A. L. Arboleda. 1988. Lista preliminar de los peces del río Caquetá, Colombia. Boletín de la Facultad de Biología Marina 8: 7-14.	ICN-MHN 16855-16856	Lista de especies de peces de agua dulce de Colombia
urn:lsid:zoobank.org:act:FBB20B1E-1096-4E42-A91B-EF90F0BA320F	Hyphessobrycon metae	Eigenmann & Henn, 1914	Animalia | Chordata | Osteichthyes | Actinopterygii | Actinopteri | Neopterygii | Teleostei | Osteoglossocephalai | Clupeocephala | Otomorpha | Ostariophysi | Otophysa | Characiphysae | Characiformes | Characoidei | Characoidea | Characidae | Pristellinae | Hyphessobrycon	Animalia	Chordata	Osteichthyes	Actinopterygii	Actinopteri	Neopterygii	Teleostei	Osteoglossocephalai	Clupeocephala	Otomorpha	Ostariophysi		Otophysa					Characiphysae	Characiformes	Characoidei	Characoidea	Characidae	Pristellinae			Hyphessobrycon		metae					Orinoco		UseValue: Ornamental		Eigenmann, C. H. & A.W. Henn. 1914. On new species of fishes from Colombia, Ecuador, and Brazil. Indiana University Studies 24: 231-234.			Lista de especies de peces de agua dulce de Colombia
urn:lsid:zoobank.org:act:A03BB41D-FE21-4CF6-866D-76354C55FA9B	Hyphessobrycon minimus	Durbin, 1909	Animalia | Chordata | Osteichthyes | Actinopterygii | Actinopteri | Neopterygii | Teleostei | Osteoglossocephalai | Clupeocephala | Otomorpha | Ostariophysi | Otophysa | Characiphysae | Characiformes | Characoidei | Characoidea | Characidae | Pristellinae | Hyphessobrycon	Animalia	Chordata	Osteichthyes	Actinopterygii	Actinopteri	Neopterygii	Teleostei	Osteoglossocephalai	Clupeocephala	Otomorpha	Ostariophysi		Otophysa					Characiphysae	Characiformes	Characoidei	Characoidea	Characidae	Pristellinae			Hyphessobrycon		minimus					Orinoco					Maldonado-Ocampo, J. A., R. P. Vari & J. S. Usma. 2008. Checklist of the freshwater fishes of Colombia. Biota Colombiana 9 (2): 143-237.		Lista de especies de peces de agua dulce de Colombia
urn:lsid:zoobank.org:act:AE1CEF5F-4596-4388-AC3B-CACCF4952D87	Hyphessobrycon natagaima	García-Alzate, Taphorn, Román-Valencia & Villa-Navarro, 2015	Animalia | Chordata | Osteichthyes | Actinopterygii | Actinopteri | Neopterygii | Teleostei | Osteoglossocephalai | Clupeocephala | Otomorpha | Ostariophysi | Otophysa | Characiphysae | Characiformes | Characoidei | Characoidea | Characidae | Pristellinae | Hyphessobrycon	Animalia	Chordata	Osteichthyes	Actinopterygii	Actinopteri	Neopterygii	Teleostei	Osteoglossocephalai	Clupeocephala	Otomorpha	Ostariophysi		Otophysa					Characiphysae	Characiformes	Characoidei	Characoidea	Characidae	Pristellinae			Hyphessobrycon		natagaima	Colombia, Tolima, Natagaima, upper Magdalena River drainage, Laguna Saldañita, 3°30’83"N, 75°09’30"W, elevation 390 meters.			Endemic to: Colombia	Magdalena-Cauca				García-Álzate, C. A., D. C. Taphorn, C. Román-Valencia & F.A. Villa-Navarro. 2015. Hyphessobrycon natagaima (Characiformes: Characidae) a new species from Colombia, with a key to the Magdalena Basin Hyphessobrycon species. Caldasia 37 (1): 221-232.			Lista de especies de peces de agua dulce de Colombia
urn:lsid:catalogueoflife.org:taxon:15f66117-d35f-11e6-9d3f-bc764e092680:col20170428	Hyphessobrycon niger	García-Alzate, Román-Valencia & Prada-Pedreros, 2010	Animalia | Chordata | Osteichthyes | Actinopterygii | Actinopteri | Neopterygii | Teleostei | Osteoglossocephalai | Clupeocephala | Otomorpha | Ostariophysi | Otophysa | Characiphysae | Characiformes | Characoidei | Characoidea | Characidae | Pristellinae | Hyphessobrycon	Animalia	Chordata	Osteichthyes	Actinopterygii	Actinopteri	Neopterygii	Teleostei	Osteoglossocephalai	Clupeocephala	Otomorpha	Ostariophysi		Otophysa					Characiphysae	Characiformes	Characoidei	Characoidea	Characidae	Pristellinae			Hyphessobrycon		niger	Colombia, Meta, Acacías, Vereda Dinamarca, River Mojaculo, 3°53'20.6"N, 93°28'30"W.			Endemic to: Colombia	Orinoco				García-Alzate, C. A., C. Román-Valencia & S. Prada-Pedreros. 2010. Three new species of Hyphessobrycon group heterorhabdus (Teleostei: Characiformes: Characidae) and key to species from the Orinoco river basin. Caldasia 32 (2): 443-461.		MPUJ 5657, 5039 | IUQ 2794	Lista de especies de peces de agua dulce de Colombia
urn:lsid:catalogueoflife.org:taxon:17ff572c-d35f-11e6-9d3f-bc764e092680:col20170428	Hyphessobrycon ocasoensis	García-Alzate & Román-Valencia, 2008	Animalia | Chordata | Osteichthyes | Actinopterygii | Actinopteri | Neopterygii | Teleostei | Osteoglossocephalai | Clupeocephala | Otomorpha | Ostariophysi | Otophysa | Characiphysae | Characiformes | Characoidei | Characoidea | Characidae | Pristellinae | Hyphessobrycon	Animalia	Chordata	Osteichthyes	Actinopterygii	Actinopteri	Neopterygii	Teleostei	Osteoglossocephalai	Clupeocephala	Otomorpha	Ostariophysi		Otophysa					Characiphysae	Characiformes	Characoidei	Characoidea	Characidae	Pristellinae			Hyphessobrycon		ocasoensis	Colombia, Quindio, Quimbaya, "Monte del Oceao" natural reserve, afluent of río La Viega, Río Roble, 4°35'68"N, 75°42'81" W, elevation 1100 meters.			Endemic to: Colombia	Magdalena-Cauca				García-Alzate, C. A. & C. Román-Valencia. 2008. Hyphessobrycon ocasoensis sp. n. (Teleostei, Characidae) una nueva especie para el Alto Cauca, Colombia. Animal Biodiversity and Conservation 31 (2): 11-23.			Lista de especies de peces de agua dulce de Colombia
urn:lsid:catalogueoflife.org:taxon:1805e61a-d35f-11e6-9d3f-bc764e092680:col20170428	Hyphessobrycon oritoensis	García-Alzate, Román-Valencia & Taphorn, 2008	Animalia | Chordata | Osteichthyes | Actinopterygii | Actinopteri | Neopterygii | Teleostei | Osteoglossocephalai | Clupeocephala | Otomorpha | Ostariophysi | Otophysa | Characiphysae | Characiformes | Characoidei | Characoidea | Characidae | Pristellinae | Hyphessobrycon	Animalia	Chordata	Osteichthyes	Actinopterygii	Actinopteri	Neopterygii	Teleostei	Osteoglossocephalai	Clupeocephala	Otomorpha	Ostariophysi		Otophysa					Characiphysae	Characiformes	Characoidei	Characoidea	Characidae	Pristellinae			Hyphessobrycon		oritoensis	Colombia, Putumayo, Orito, Vereda Calimonte, finca La Palma, Río Putumayo, Quebrada La Palma, ca. 0°41'N, 75°52'W.			Endemic to: Colombia	Amazonas				García-Alzate, C. A., C. Roman-Valencia, & D.C Taphorn. 2008. Hyphessobrycon oritoensis (Characiformes: Characidae), a new species from the Putumayo River drainage, Colombian Amazon. Zootaxa 1813: 42-50.		IUQ 1574, 129, 1575 | MBUCV-V 33737 | MCGN 55844	Lista de especies de peces de agua dulce de Colombia
urn:lsid:catalogueoflife.org:taxon:1812a558-d35f-11e6-9d3f-bc764e092680:col20170428	Hyphessobrycon otrynus	Benine & Lopes, 2008	Animalia | Chordata | Osteichthyes | Actinopterygii | Actinopteri | Neopterygii | Teleostei | Osteoglossocephalai | Clupeocephala | Otomorpha | Ostariophysi | Otophysa | Characiphysae | Characiformes | Characoidei | Characoidea | Characidae | Pristellinae | Hyphessobrycon	Animalia	Chordata	Osteichthyes	Actinopterygii	Actinopteri	Neopterygii	Teleostei	Osteoglossocephalai	Clupeocephala	Otomorpha	Ostariophysi		Otophysa					Characiphysae	Characiformes	Characoidei	Characoidea	Characidae	Pristellinae			Hyphessobrycon		otrynus					Orinoco					Ota, R. P., F.C. Lima & C.S. Pavanelli. 2015. A new species of Hemigrammus Gill, 1858 (Characiformes: Characidae) from the central and western Amazon and rio Paraná-Paraguai basins. Zootaxa 3948 (2): 218-232.		Lista de especies de peces de agua dulce de Colombia
urn:lsid:zoobank.org:act:544EF20F-3349-4FFE-A8EF-3B7F6E1305CA	Hyphessobrycon peruvianus	Ladiges, 1938	Animalia | Chordata | Osteichthyes | Actinopterygii | Actinopteri | Neopterygii | Teleostei | Osteoglossocephalai | Clupeocephala | Otomorpha | Ostariophysi | Otophysa | Characiphysae | Characiformes | Characoidei | Characoidea | Characidae | Pristellinae | Hyphessobrycon	Animalia	Chordata	Osteichthyes	Actinopterygii	Actinopteri	Neopterygii	Teleostei	Osteoglossocephalai	Clupeocephala	Otomorpha	Ostariophysi		Otophysa					Characiphysae	Characiformes	Characoidei	Characoidea	Characidae	Pristellinae			Hyphessobrycon		peruvianus					Amazonas		UseValue: Ornamental			Mojica, J. I., G. Galvis, F. Arbeláez, M. Santos, S. Vejarano, E. Prieto-Piraquive, M. Arce, P. Sánchez-Duarte, C. Castellanos, A. Gutiérrez, S.R. Duque, J. Lobón-Cerviá & C. Granado-Lorencio. 2005. Peces de la cuenca del río Amazonas en Colombia: Región de Leticia. Biota Colombiana 6 (2): 191-210.		Lista de especies de peces de agua dulce de Colombia
urn:lsid:zoobank.org:act:03F2778D-E7BA-4200-B71A-C84229DAB71F	Hyphessobrycon poecilioides	Eigenmann, 1913	Animalia | Chordata | Osteichthyes | Actinopterygii | Actinopteri | Neopterygii | Teleostei | Osteoglossocephalai | Clupeocephala | Otomorpha | Ostariophysi | Otophysa | Characiphysae | Characiformes | Characoidei | Characoidea | Characidae | Pristellinae | Hyphessobrycon	Animalia	Chordata	Osteichthyes	Actinopterygii	Actinopteri	Neopterygii	Teleostei	Osteoglossocephalai	Clupeocephala	Otomorpha	Ostariophysi		Otophysa					Characiphysae	Characiformes	Characoidei	Characoidea	Characidae	Pristellinae			Hyphessobrycon		poecilioides	Colombia, Cali.			Endemic to: Colombia	Magdalena-Cauca	"{"RedBookCategory": Casi Amenazada}"			Eigenmann, C. H. 1913. Some results from an ichthyological reconnaissance of Colombia, South America. Part II. Indiana University Studies 18: 1-32.		CAS 77396 [ex IU 12850] | FMNH 56290 [ex CM 5091], 56291, 75150 | USNM 79214	Lista de especies de peces de agua dulce de Colombia
urn:lsid:zoobank.org:act:221E254E-33C8-46D0-A12E-D9A171983082	Hyphessobrycon proteus	Eigenmann, 1913	Animalia | Chordata | Osteichthyes | Actinopterygii | Actinopteri | Neopterygii | Teleostei | Osteoglossocephalai | Clupeocephala | Otomorpha | Ostariophysi | Otophysa | Characiphysae | Characiformes | Characoidei | Characoidea | Characidae | Pristellinae | Hyphessobrycon	Animalia	Chordata	Osteichthyes	Actinopterygii	Actinopteri	Neopterygii	Teleostei	Osteoglossocephalai	Clupeocephala	Otomorpha	Ostariophysi		Otophysa					Characiphysae	Characiformes	Characoidei	Characoidea	Characidae	Pristellinae			Hyphessobrycon		proteus	Colombia, Quibdó.			Endemic to: Colombia	Magdalena-Cauca | Caribe				Eigenmann, C. H. 1913. Some results from an ichthyological reconnaissance of Colombia, South America. Part II. Indiana University Studies 18: 1-32.	García-Álzate, C.A., Taphorn, D. C., Román-Valencia, C., & Villa-Navarro, F. A. 2015. Hyphessobrycon natagaima (Characiformes: Characidae) a new species from Colombia, with a key to the Magdalena Basin Hyphessobrycon species. Caldasia, 37 (1): 221-232.	CAS 57603 [ex IU 12858], 60478-83 [ex IU 12852-57] | CIUA 295, 296 | FMNH 56293 [ex CM 5094], 56294-99, 56381-82, 69778 | SU 22754 | USNM 79215, 167819.	Lista de especies de peces de agua dulce de Colombia
urn:lsid:zoobank.org:act:32A6CFC1-06A5-4B75-8B70-CFCAE9A52F41	Hyphessobrycon saizi	Géry, 1964	Animalia | Chordata | Osteichthyes | Actinopterygii | Actinopteri | Neopterygii | Teleostei | Osteoglossocephalai | Clupeocephala | Otomorpha | Ostariophysi | Otophysa | Characiphysae | Characiformes | Characoidei | Characoidea | Characidae | Pristellinae | Hyphessobrycon	Animalia	Chordata	Osteichthyes	Actinopterygii	Actinopteri	Neopterygii	Teleostei	Osteoglossocephalai	Clupeocephala	Otomorpha	Ostariophysi		Otophysa					Characiphysae	Characiformes	Characoidei	Characoidea	Characidae	Pristellinae			Hyphessobrycon		saizi	Colombia, About 200 miles east of Bogota, in the upper Rio Meta drainage.			Endemic to: Colombia	Orinoco				Géry, J. 1964. Preliminary descriptions of seven new species and two new genera of characoid Fishes from the Upper Rio Meta in Colombia. Tropical Fish Hobbyist 12 (5):25-48.		USNM 198647 | ZMA 114206	Lista de especies de peces de agua dulce de Colombia
urn:lsid:catalogueoflife.org:taxon:1680074f-d35f-11e6-9d3f-bc764e092680:col20170428	Hyphessobrycon sebastiani	García-Alzate, Román-Valencia & Taphorn, 2010	Animalia | Chordata | Osteichthyes | Actinopterygii | Actinopteri | Neopterygii | Teleostei | Osteoglossocephalai | Clupeocephala | Otomorpha | Ostariophysi | Otophysa | Characiphysae | Characiformes | Characoidei | Characoidea | Characidae | Pristellinae | Hyphessobrycon	Animalia	Chordata	Osteichthyes	Actinopterygii	Actinopteri	Neopterygii	Teleostei	Osteoglossocephalai	Clupeocephala	Otomorpha	Ostariophysi		Otophysa					Characiphysae	Characiformes	Characoidei	Characoidea	Characidae	Pristellinae			Hyphessobrycon		sebastiani	Colombia, Chocó, Istmina, Pacific versant, San Juan River drainage, Patecucho Creek, approximatly 5°09'N, 76°40'W.			Endemic to: Colombia	Pacífico				García-Alzate, C. A., C. Román-Valencia & D.C. Taphorn. 2010. A new species of Hyphessobrycon (Teleostei: Characiformes: Characidae) from the San Juan River drainage, Pacific versant of Colombia. Zootaxa 2349: 55-64.			Lista de especies de peces de agua dulce de Colombia
urn:lsid:zoobank.org:act:628EC6C5-A5B9-4BB3-BEF8-1531D8E86E72	Hyphessobrycon sovichthys	Schultz, 1944	Animalia | Chordata | Osteichthyes | Actinopterygii | Actinopteri | Neopterygii | Teleostei | Osteoglossocephalai | Clupeocephala | Otomorpha | Ostariophysi | Otophysa | Characiphysae | Characiformes | Characoidei | Characoidea | Characidae | Pristellinae | Hyphessobrycon	Animalia	Chordata	Osteichthyes	Actinopterygii	Actinopteri	Neopterygii	Teleostei	Osteoglossocephalai	Clupeocephala	Otomorpha	Ostariophysi		Otophysa					Characiphysae	Characiformes	Characoidei	Characoidea	Characidae	Pristellinae			Hyphessobrycon		sovichthys					Caribe					Ortega-Lara, A., O.M. Lasso-Alcalá, C.A. Lasso, G. Andrade de Pasquier & J.D. Bogotá-Gregory. 2012. Peces de la cuenca del río Catatumbo, cuenca del Lago de Maracaibo, Colombia y Venezuela. Biota Colombiana 13 (1): 71-98.		Lista de especies de peces de agua dulce de Colombia
urn:lsid:zoobank.org:act:0CA7B877-EBA6-49DC-A381-FDB928B9DEAF	Hyphessobrycon sweglesi	(Géry, 1961)	Animalia | Chordata | Osteichthyes | Actinopterygii | Actinopteri | Neopterygii | Teleostei | Osteoglossocephalai | Clupeocephala | Otomorpha | Ostariophysi | Otophysa | Characiphysae | Characiformes | Characoidei | Characoidea | Characidae | Pristellinae | Hyphessobrycon	Animalia	Chordata	Osteichthyes	Actinopterygii	Actinopteri	Neopterygii	Teleostei	Osteoglossocephalai	Clupeocephala	Otomorpha	Ostariophysi		Otophysa					Characiphysae	Characiformes	Characoidei	Characoidea	Characidae	Pristellinae			Hyphessobrycon		sweglesi	Colombia, Surroundings of Leticia, Upper Amazon, Orinoco River basin, corrected to Río Muco and upper Meta.			Endemic to: Colombia	Orinoco		UseValue: Ornamental		Géry, J. 1961. Three new South-American characids. Tropical Fish Hobbyist 9 (9): 26-46.		USNM 196090, IAvH-P 9517, 11276	Lista de especies de peces de agua dulce de Colombia
urn:lsid:catalogueoflife.org:taxon:15f953d7-d35f-11e6-9d3f-bc764e092680:col20170428	Hyphessobrycon taguae	García-Alzate, Román-Valencia & Taphorn, 2010	Animalia | Chordata | Osteichthyes | Actinopterygii | Actinopteri | Neopterygii | Teleostei | Osteoglossocephalai | Clupeocephala | Otomorpha | Ostariophysi | Otophysa | Characiphysae | Characiformes | Characoidei | Characoidea | Characidae | Pristellinae | Hyphessobrycon	Animalia	Chordata	Osteichthyes	Actinopterygii	Actinopteri	Neopterygii	Teleostei	Osteoglossocephalai	Clupeocephala	Otomorpha	Ostariophysi		Otophysa					Characiphysae	Characiformes	Characoidei	Characoidea	Characidae	Pristellinae			Hyphessobrycon		taguae	Colombia, Putumayo, Puerto Leguizamo, about two kilometers from Puerto Luguizamo on road to La Tagua, upper Amazon basin, tributary of river Irinda, Creek, 0°10'15"S, 74°46'23"W, elevation 189 meters.			Endemic to: Colombia	Amazonas | Orinoco				García-Alzate, C. A., C. Román-Valencia & D.C. Taphorn. 2010. Two new species of Hyphessobrycon (Pisces: Characiformes: Characidae) from Putumayo River, with keys to the Colombian Hyphessobrycon heterorhabdus-group species. Brenesia 70: 22-46	García-Alzate, C.A., C. Román-Valencia & S. Prada-Pedreros. 2010. Three new species of Hyphessobrycon group heterorhabdus (Teleostei: Characiformes: Characidae) and key to species from the Orinoco river basin. Caldasia 32 (2): 443-461.	IUQ 2288	Lista de especies de peces de agua dulce de Colombia
urn:lsid:zoobank.org:act:A67A78C5-684F-41B0-B4E8-3C781794808B	Hyphessobrycon tukunai	Géry, 1965	Animalia | Chordata | Osteichthyes | Actinopterygii | Actinopteri | Neopterygii | Teleostei | Osteoglossocephalai | Clupeocephala | Otomorpha | Ostariophysi | Otophysa | Characiphysae | Characiformes | Characoidei | Characoidea | Characidae | Pristellinae | Hyphessobrycon	Animalia	Chordata	Osteichthyes	Actinopterygii	Actinopteri	Neopterygii	Teleostei	Osteoglossocephalai	Clupeocephala	Otomorpha	Ostariophysi		Otophysa					Characiphysae	Characiformes	Characoidei	Characoidea	Characidae	Pristellinae			Hyphessobrycon		tukunai					Amazonas					Bogotá-Gregory, J. D., & Maldonado-Ocampo, J. A. 2006. Peces de la zona hidrogeográfica de la Amazonia, Colombia. Biota Colombiana 7 (1): 55-94.	ICN-MHN 4278	Lista de especies de peces de agua dulce de Colombia
urn:lsid:zoobank.org:act:7C6B0064-2D5B-41FC-9EEF-61B64E5F282A	Moenkhausia browni	Eigenmann, 1909	Animalia | Chordata | Osteichthyes | Actinopterygii | Actinopteri | Neopterygii | Teleostei | Osteoglossocephalai | Clupeocephala | Otomorpha | Ostariophysi | Otophysa | Characiphysae | Characiformes | Characoidei | Characoidea | Characidae | Pristellinae | Moenkhausia	Animalia	Chordata	Osteichthyes	Actinopterygii	Actinopteri	Neopterygii	Teleostei	Osteoglossocephalai	Clupeocephala	Otomorpha	Ostariophysi		Otophysa					Characiphysae	Characiformes	Characoidei	Characoidea	Characidae	Pristellinae			Moenkhausia		browni					Amazonas | Orinoco					Galvis, G., R. Sánchez, L. Mesa, Y. López, M.A. Gutiérrez, A.Gutiérrez, M.C. Leyva, C. Castellanos. 2007. Peces de la Amazonia colombiana con énfasis en especies de interés ornamental. Eds. A. I. Sanabria-Ochoa, P. Victoria-Daza, I. C. Beltran. Ministerio de Agricultura y Desarrollo Rural, INCODER, Universidad Nacional de Colombia - Departamento de Biología - Instituto de Ciencias Naturales, Inst…		Lista de especies de peces de agua dulce de Colombia
urn:lsid:zoobank.org:act:09606D65-09E2-4622-87F6-D1F74688314C	Moenkhausia ceros	Eigenmann, 1908	Animalia | Chordata | Osteichthyes | Actinopterygii | Actinopteri | Neopterygii | Teleostei | Osteoglossocephalai | Clupeocephala | Otomorpha | Ostariophysi | Otophysa | Characiphysae | Characiformes | Characoidei | Characoidea | Characidae | Pristellinae | Moenkhausia	Animalia	Chordata	Osteichthyes	Actinopterygii	Actinopteri	Neopterygii	Teleostei	Osteoglossocephalai	Clupeocephala	Otomorpha	Ostariophysi		Otophysa					Characiphysae	Characiformes	Characoidei	Characoidea	Characidae	Pristellinae			Moenkhausia		ceros			cf. ceros		Orinoco					Maldonado-Ocampo, J. A., Lugo, M., Bogotá-Gregory, J. D., Lasso, C.A., Vásquez, L., Usma, J. S., Taphorn, D.C., Provenzano Rizzi, F. 2006. Peces del río Tomo, cuenca del Orinoco, Colombia. Biota Colombiana 7 (1): 113-128.		Lista de especies de peces de agua dulce de Colombia
urn:lsid:zoobank.org:act:CCBA75D0-3D0E-4694-ACEE-8B26746408D5	Moenkhausia chrysargyrea	(Günther, 1864)	Animalia | Chordata | Osteichthyes | Actinopterygii | Actinopteri | Neopterygii | Teleostei | Osteoglossocephalai | Clupeocephala | Otomorpha | Ostariophysi | Otophysa | Characiphysae | Characiformes | Characoidei | Characoidea | Characidae | Pristellinae | Moenkhausia	Animalia	Chordata	Osteichthyes	Actinopterygii	Actinopteri	Neopterygii	Teleostei	Osteoglossocephalai	Clupeocephala	Otomorpha	Ostariophysi		Otophysa					Characiphysae	Characiformes	Characoidei	Characoidea	Characidae	Pristellinae			Moenkhausia		chrysargyrea					Amazonas | Orinoco					Maldonado-Ocampo, J.A. 2001. Peces del área de confluencia de los ríos Meta, Bita y Orinoco en el municipio de puerto carreño vichada - Colombia. Dahlia 4:61-74.	IAvH-P 8652, 8690, 8725, 8766, 8797, 8830, 8860, 8914	Lista de especies de peces de agua dulce de Colombia
urn:lsid:zoobank.org:act:F90AA4C0-B20F-4D01-9BEA-5CAB76E2DAF9	Moenkhausia collettii	(Steindachner, 1882)	Animalia | Chordata | Osteichthyes | Actinopterygii | Actinopteri | Neopterygii | Teleostei | Osteoglossocephalai | Clupeocephala | Otomorpha | Ostariophysi | Otophysa | Characiphysae | Characiformes | Characoidei | Characoidea | Characidae | Pristellinae | Moenkhausia	Animalia	Chordata	Osteichthyes	Actinopterygii	Actinopteri	Neopterygii	Teleostei	Osteoglossocephalai	Clupeocephala	Otomorpha	Ostariophysi		Otophysa					Characiphysae	Characiformes	Characoidei	Characoidea	Characidae	Pristellinae			Moenkhausia		collettii					Amazonas | Orinoco		UseValue: Ornamental			Correa, S.B. 2003. Icthyofauna of lago Taraira, lower rio Apaporis system, Colombian Amazon. Dahlia 6: 59-68. | Cala, P. 1977. Los peces de la Orinoquía colombiana, Lista preliminar anotada. Lozanía (Acta Zoológica Colombiana) 24: 1-21.		Lista de especies de peces de agua dulce de Colombia
urn:lsid:zoobank.org:act:F63994C4-2F5F-41AE-9431-9E10618A0AB4	Moenkhausia comma	Eigenmann, 1908	Animalia | Chordata | Osteichthyes | Actinopterygii | Actinopteri | Neopterygii | Teleostei | Osteoglossocephalai | Clupeocephala | Otomorpha | Ostariophysi | Otophysa | Characiphysae | Characiformes | Characoidei | Characoidea | Characidae | Pristellinae | Moenkhausia	Animalia	Chordata	Osteichthyes	Actinopterygii	Actinopteri	Neopterygii	Teleostei	Osteoglossocephalai	Clupeocephala	Otomorpha	Ostariophysi		Otophysa					Characiphysae	Characiformes	Characoidei	Characoidea	Characidae	Pristellinae			Moenkhausia		comma					Amazonas		UseValue: Ornamental			Mojica J. I., G. Galvis, F. Arbeláez, M. Santos, S. Vejarano, E. Prieto-Piraquive, M. Arce, P. Sánchez-Duarte, C. Castellanos, A. Gutiérrez, S. R. Duque, J. Lobón-Cerviá, C. Granado-Lorencio. 2005. Peces de la cuenca del río Amazonas enColombia: Región de Leticia. Biota Colombiana 6 (2):191-210.		Lista de especies de peces de agua dulce de Colombia
urn:lsid:zoobank.org:act:FEF48503-9E7B-45F4-B495-46C63861E1E1	Moenkhausia copei	(Steindachner, 1882)	Animalia | Chordata | Osteichthyes | Actinopterygii | Actinopteri | Neopterygii | Teleostei | Osteoglossocephalai | Clupeocephala | Otomorpha | Ostariophysi | Otophysa | Characiphysae | Characiformes | Characoidei | Characoidea | Characidae | Pristellinae | Moenkhausia	Animalia	Chordata	Osteichthyes	Actinopterygii	Actinopteri	Neopterygii	Teleostei	Osteoglossocephalai	Clupeocephala	Otomorpha	Ostariophysi		Otophysa					Characiphysae	Characiformes	Characoidei	Characoidea	Characidae	Pristellinae			Moenkhausia		copei					Amazonas | Orinoco					Bogotá-Gregory, J. D., & Maldonado-Ocampo, J. A. 2006. Peces de la zona hidrogeográfica de la Amazonia, Colombia. Biota Colombiana 7 (1): 55-94. | Maldonado-Ocampo J. A. 2004. Peces de la Orinoquia colombiana: una aproximación a su estado actual de conocimiento. pp. 303-368 En: Diazgranados M.C., F. Trujillo (Eds.). Fauna acuática en la Orinoquia colombiana. Instituto de Estudios Ambientales para…	ICN-MHN 11028, 11130	Lista de especies de peces de agua dulce de Colombia
urn:lsid:zoobank.org:act:D5816B02-91BC-4AB9-B3C3-C0DDDAB6C12B	Moenkhausia cotinho	Eigenmann, 1908	Animalia | Chordata | Osteichthyes | Actinopterygii | Actinopteri | Neopterygii | Teleostei | Osteoglossocephalai | Clupeocephala | Otomorpha | Ostariophysi | Otophysa | Characiphysae | Characiformes | Characoidei | Characoidea | Characidae | Pristellinae | Moenkhausia	Animalia	Chordata	Osteichthyes	Actinopterygii	Actinopteri	Neopterygii	Teleostei	Osteoglossocephalai	Clupeocephala	Otomorpha	Ostariophysi		Otophysa					Characiphysae	Characiformes	Characoidei	Characoidea	Characidae	Pristellinae			Moenkhausia		cotinho					Amazonas | Orinoco					Galvis, G., R. Sánchez, L. Mesa, Y. López, M.A. Gutiérrez, A.Gutiérrez, M.C. Leyva, C. Castellanos. 2007. Peces de la Amazonia colombiana con énfasis en especies de interés ornamental. Eds. A. I. Sanabria-Ochoa, P. Victoria-Daza, I. C. Beltran. Ministerio de Agricultura y Desarrollo Rural, INCODER, Universidad Nacional de Colombia - Departamento de Biología - Instituto de Ciencias Naturales, Inst…		Lista de especies de peces de agua dulce de Colombia
urn:lsid:zoobank.org:act:1F665A51-3DC6-4CD1-8773-2148336E1887	Moenkhausia dichroura	(Kner, 1858)	Animalia | Chordata | Osteichthyes | Actinopterygii | Actinopteri | Neopterygii | Teleostei | Osteoglossocephalai | Clupeocephala | Otomorpha | Ostariophysi | Otophysa | Characiphysae | Characiformes | Characoidei | Characoidea | Characidae | Pristellinae | Moenkhausia	Animalia	Chordata	Osteichthyes	Actinopterygii	Actinopteri	Neopterygii	Teleostei	Osteoglossocephalai	Clupeocephala	Otomorpha	Ostariophysi		Otophysa					Characiphysae	Characiformes	Characoidei	Characoidea	Characidae	Pristellinae			Moenkhausia		dichroura					Amazonas | Orinoco		UseValue: Ornamental			Mojica, J. I., G. Galvis, F. Arbeláez, M. Santos, S. Vejarano, E. Prieto-Piraquive, M. Arce, P. Sánchez-Duarte, C. Castellanos, A. Gutiérrez, S.R. Duque, J. Lobón-Cerviá & C. Granado-Lorencio. 2005. Peces de la cuenca del río Amazonas en Colombia: Región de Leticia. Biota Colombiana 6 (2): 191-210. | Maldonado-Ocampo, J. A., M. Lugo, J.D. Bogotá-Gregory, C.A. Lasso, L. Vásquez, J.S, Usma, D.C. Ta…		Lista de especies de peces de agua dulce de Colombia
urn:lsid:zoobank.org:act:4438F752-39CE-4CA4-9835-222F4244C675	Moenkhausia eigenmanni	Géry, 1964	Animalia | Chordata | Osteichthyes | Actinopterygii | Actinopteri | Neopterygii | Teleostei | Osteoglossocephalai | Clupeocephala | Otomorpha | Ostariophysi | Otophysa | Characiphysae | Characiformes | Characoidei | Characoidea | Characidae | Pristellinae | Moenkhausia	Animalia	Chordata	Osteichthyes	Actinopterygii	Actinopteri	Neopterygii	Teleostei	Osteoglossocephalai	Clupeocephala	Otomorpha	Ostariophysi		Otophysa					Characiphysae	Characiformes	Characoidei	Characoidea	Characidae	Pristellinae			Moenkhausia		eigenmanni	Colombia, Restrepo, upper Río Meta, Río Manacacias.			Endemic to: Colombia	Orinoco				Géry, J. 1964. Preliminary descriptions of seven new species and two new genera of characoid fishes from the Upper Rio Meta in Colombia. Tropical Fish Hobbyist 12 (5):25-48.		ANSP 112249, 139712 | ICN-MHN 17133 | MNHN 1980-1445 | USNM 198640	Lista de especies de peces de agua dulce de Colombia
urn:lsid:zoobank.org:act:F76DE246-D218-45ED-B598-A147062D46A6	Moenkhausia grandisquamis	(Müller & Troschel, 1845)	Animalia | Chordata | Osteichthyes | Actinopterygii | Actinopteri | Neopterygii | Teleostei | Osteoglossocephalai | Clupeocephala | Otomorpha | Ostariophysi | Otophysa | Characiphysae | Characiformes | Characoidei | Characoidea | Characidae | Pristellinae | Moenkhausia	Animalia	Chordata	Osteichthyes	Actinopterygii	Actinopteri	Neopterygii	Teleostei	Osteoglossocephalai	Clupeocephala	Otomorpha	Ostariophysi		Otophysa					Characiphysae	Characiformes	Characoidei	Characoidea	Characidae	Pristellinae			Moenkhausia		grandisquamis					Amazonas | Orinoco					Mojica, J. I. 1999. Lista preliminar de las especies de peces Dulceacuícolas de Colombia. Revista de la Academia Colombiana de Ciencias Exactas, Físicas y Naturales 23 (Suplemento Especial): 547-565 | Maldonado-Ocampo, J. A., M. Lugo, J.D. Bogotá-Gregory, C.A. Lasso, L. Vásquez, J.S, Usma, D.C. Taphorn, F. Provenzano Rizzi. 2006. Peces del río Tomo, cuenca del Orinoco, Colombia. Biota colombiana …	ICN-MHN 3838, 6035, 6091	Lista de especies de peces de agua dulce de Colombia
urn:lsid:catalogueoflife.org:taxon:1817e1a9-d35f-11e6-9d3f-bc764e092680:col20170428	Moenkhausia hysterosticta	Lucinda, Malabarba & Benine, 2007	Animalia | Chordata | Osteichthyes | Actinopterygii | Actinopteri | Neopterygii | Teleostei | Osteoglossocephalai | Clupeocephala | Otomorpha | Ostariophysi | Otophysa | Characiphysae | Characiformes | Characoidei | Characoidea | Characidae | Pristellinae | Moenkhausia	Animalia	Chordata	Osteichthyes	Actinopterygii	Actinopteri	Neopterygii	Teleostei	Osteoglossocephalai	Clupeocephala	Otomorpha	Ostariophysi		Otophysa					Characiphysae	Characiformes	Characoidei	Characoidea	Characidae	Pristellinae			Moenkhausia		hysterosticta					Orinoco						CZUT-IC 9821, MPUJ 4387, 4468	Lista de especies de peces de agua dulce de Colombia
urn:lsid:zoobank.org:act:1923BD85-4ED9-4A49-830A-828A4A6A8A78	Moenkhausia intermedia	Eigenmann, 1908	Animalia | Chordata | Osteichthyes | Actinopterygii | Actinopteri | Neopterygii | Teleostei | Osteoglossocephalai | Clupeocephala | Otomorpha | Ostariophysi | Otophysa | Characiphysae | Characiformes | Characoidei | Characoidea | Characidae | Pristellinae | Moenkhausia	Animalia	Chordata	Osteichthyes	Actinopterygii	Actinopteri	Neopterygii	Teleostei	Osteoglossocephalai	Clupeocephala	Otomorpha	Ostariophysi		Otophysa					Characiphysae	Characiformes	Characoidei	Characoidea	Characidae	Pristellinae			Moenkhausia		intermedia					Amazonas | Orinoco					Galvis, G., R. Sánchez, L. Mesa, Y. López, M.A. Gutiérrez, A.Gutiérrez, M.C. Leyva, C. Castellanos. 2007. Peces de la Amazonia colombiana con énfasis en especies de interés ornamental. Eds. A. I. Sanabria-Ochoa, P. Victoria-Daza, I. C. Beltran. Ministerio de Agricultura y Desarrollo Rural, INCODER, Universidad Nacional de Colombia - Departamento de Biología - Instituto de Ciencias Naturales, Inst…		Lista de especies de peces de agua dulce de Colombia
urn:lsid:zoobank.org:act:17580F1A-C801-49C5-B844-BFE556FFFEDA	Moenkhausia jamesi	Eigenmann, 1908	Animalia | Chordata | Osteichthyes | Actinopterygii | Actinopteri | Neopterygii | Teleostei | Osteoglossocephalai | Clupeocephala | Otomorpha | Ostariophysi | Otophysa | Characiphysae | Characiformes | Characoidei | Characoidea | Characidae | Pristellinae | Moenkhausia	Animalia	Chordata	Osteichthyes	Actinopterygii	Actinopteri	Neopterygii	Teleostei	Osteoglossocephalai	Clupeocephala	Otomorpha	Ostariophysi		Otophysa					Characiphysae	Characiformes	Characoidei	Characoidea	Characidae	Pristellinae			Moenkhausia		jamesi					Orinoco					Maldonado-Ocampo, J. A., M. Lugo, J.D. Bogotá-Gregory, C.A. Lasso, L. Vásquez, J.S, Usma, D.C. Taphorn, F. Provenzano Rizzi. 2006. Peces del río Tomo, cuenca del Orinoco, Colombia. Biota colombiana 7 (1): 113-128.		Lista de especies de peces de agua dulce de Colombia
urn:lsid:zoobank.org:act:62F13827-A175-423D-9FDB-205EEB291130	Moenkhausia justae	Eigenmann, 1908	Animalia | Chordata | Osteichthyes | Actinopterygii | Actinopteri | Neopterygii | Teleostei | Osteoglossocephalai | Clupeocephala | Otomorpha | Ostariophysi | Otophysa | Characiphysae | Characiformes | Characoidei | Characoidea | Characidae | Pristellinae | Moenkhausia	Animalia	Chordata	Osteichthyes	Actinopterygii	Actinopteri	Neopterygii	Teleostei	Osteoglossocephalai	Clupeocephala	Otomorpha	Ostariophysi		Otophysa					Characiphysae	Characiformes	Characoidei	Characoidea	Characidae	Pristellinae			Moenkhausia		justae					Orinoco						IAvH-P 847	Lista de especies de peces de agua dulce de Colombia
urn:lsid:zoobank.org:act:25082572-0A5E-4506-8920-B79051300C97	Moenkhausia latissima	Eigenmann, 1908	Animalia | Chordata | Osteichthyes | Actinopterygii | Actinopteri | Neopterygii | Teleostei | Osteoglossocephalai | Clupeocephala | Otomorpha | Ostariophysi | Otophysa | Characiphysae | Characiformes | Characoidei | Characoidea | Characidae | Pristellinae | Moenkhausia	Animalia	Chordata	Osteichthyes	Actinopterygii	Actinopteri	Neopterygii	Teleostei	Osteoglossocephalai	Clupeocephala	Otomorpha	Ostariophysi		Otophysa					Characiphysae	Characiformes	Characoidei	Characoidea	Characidae	Pristellinae			Moenkhausia		latissima					Amazonas						IAvH-P 11014-11015	Lista de especies de peces de agua dulce de Colombia
[truncated: 1,093 more rows]
